# Supplementary material for: Genome-wide association mapping and genomic prediction analyses reveal the genetic architecture of grain yield and agronomic traits under drought and optimum conditions in maize
Source: BMC Plant Biol. 2025 Feb 1;25:135. doi: 10.1186/s12870-025-06135-3 (PMC11786572; doi:10.1186/s12870-025-06135-3)
Supplement: Supplementary file 4 — Supplementary Material 4: Supplementary Table S1. Detailed information about pedigree of 236 lines and groupings based on markers used in the study. Supplementary Table S2. Summary of SNPs distribution across the ten maize chromosomes. Supplementary Table S3. Significant QTNs identified for eight traits across multi-environment trials under optimum conditions using six multi-locus GWAS models. Supplementary Table S4. Significant QTNs identified for eight traits across multi-environment trials under drought conditions using six multi-locus GWAS models. Supplementary Table S5. Significant QTNs associated with eight traits under drought and optimum condition using Farm CPU GWAS model from GAPIT. Supplementary Table S6. Number of stable QTNs detected by at least two GWAS models for grain yield, flowering traits and other agronomic traits under drought and optimum conditions. [file 12870_2025_6135_MOESM4_ESM.xlsx]

## Sheet: Supplementary Table S1
Supplementary Table S1. detailed information about pedigrees of 236 maize genotypes and their groupings based on markers used in this study.
taxa	Group	Pedigree_GBS	GBS_Name
TC001	Group I	(ZM521B-66-4-1-1-B*4/LaPostaSeqC7-F78-2-1-1-1-BBB/ZM521B-66-4-1-1-B*5)F2-1-4-7-1-B	2:250576272
TC011	Group I	(ZM521B-66-4-1-1-B*4/LaPostaSeqC7-F78-2-1-1-1-BBB/ZM521B-66-4-1-1-B*5)F2-92-1-1-1-B	17:250576287
TC012	Group I	(ZM521B-66-4-1-1-B*4/LaPostaSeqC7-F78-2-1-1-1-BBB/ZM521B-66-4-1-1-B*5)F2-92-3-3-1-B	18:250576288
TC013	Group I	(ZM521B-66-4-1-1-B*4/LaPostaSeqC7-F78-2-1-1-1-BBB/ZM521B-66-4-1-1-B*5)F2-100-1-2-1-B	21:250576291
TC014	Group I	(ZM521B-66-4-1-1-B*4/LaPostaSeqC7-F78-2-1-1-1-BBB/ZM521B-66-4-1-1-B*5)F2-100-3-1-1-B	23:250576293
TC015	Group I	(ZM521B-66-4-1-1-B*4/LaPostaSeqC7-F78-2-1-1-1-BBB/ZM521B-66-4-1-1-B*5)F2-100-4-1-1-B	24:250576294
TC017	Group I	(ZM521B-66-4-1-1-B*4/LaPostaSeqC7-F78-2-1-1-1-BBB/ZM521B-66-4-1-1-B*5)F2-103-1-1-1-B	27:250576297
TC040	Group I	([CML198/ZSR923S4BULK-2-2-X-X-X-X-1-BB]-3-3-1-1-B/DTPWC9-F16-1-1-1-1-BBB)F2-89-1-3-1-B	57:250576328
TC113	Group I	(INTA-F2-192-2-1-1-1-B*9/[Ent320:92SEW2-77/[DMRESR-W]EarlySel-#I-2-4-B/CML386]-B-11-3-B-2-#-B*4)F2-144-2-2-1-B	177:250576225
TC114	Group I	(INTA-F2-192-2-1-1-1-B*9/[Ent320:92SEW2-77/[DMRESR-W]EarlySel-#I-2-4-B/CML386]-B-11-3-B-2-#-B*4)F2-144-3-1-1-B	178:250576226
TC116	Group I	(INTA-F2-192-2-1-1-1-B*9/[Ent320:92SEW2-77/[DMRESR-W]EarlySel-#I-2-4-B/CML386]-B-11-3-B-2-#-B*4)F2-145-4-3-1-B	180:250576228
TC117	Group I	(INTA-F2-192-2-1-1-1-B*9/[Ent320:92SEW2-77/[DMRESR-W]EarlySel-#I-2-4-B/CML386]-B-11-3-B-2-#-B*4)F2-146-3-4-1-B	181:250576229
TC118	Group I	(INTA-F2-192-2-1-1-1-B*9/[Ent320:92SEW2-77/[DMRESR-W]EarlySel-#I-2-4-B/CML386]-B-11-3-B-2-#-B*4)F2-153-1-5-1-B	182:250576230
TC119	Group I	(INTA-F2-192-2-1-1-1-B*9/[Ent320:92SEW2-77/[DMRESR-W]EarlySel-#I-2-4-B/CML386]-B-11-3-B-2-#-B*4)F2-153-5-5-1-B	183:250576231
TC120	Group I	(INTA-F2-192-2-1-1-1-B*9/[Ent320:92SEW2-77/[DMRESR-W]EarlySel-#I-2-4-B/CML386]-B-11-3-B-2-#-B*4)F2-159-2-3-1-B	184:250576232
TC121	Group I	(INTA-F2-192-2-1-1-1-B*9/[Ent320:92SEW2-77/[DMRESR-W]EarlySel-#I-2-4-B/CML386]-B-11-3-B-2-#-B*4)F2-159-6-3-1-B	185:250576233
TC122	Group I	(INTA-F2-192-2-1-1-1-B*9/[Ent320:92SEW2-77/[DMRESR-W]EarlySel-#I-2-4-B/CML386]-B-11-3-B-2-#-B*4)F2-162-6-1-1-B	186:250576234
TC123	Group I	(INTA-F2-192-2-1-1-1-B*9/[Ent320:92SEW2-77/[DMRESR-W]EarlySel-#I-2-4-B/CML386]-B-11-3-B-2-#-B*4)F2-165-5-5-1-B	187:250576236
TC125	Group I	(INTA-F2-192-2-1-1-1-B*9/[Ent320:92SEW2-77/[DMRESR-W]EarlySel-#I-2-4-B/CML386]-B-11-3-B-2-#-B*4)F2-170-8-3-1-B	190:250576239
TC126	Group I	([Ent320:92SEW2-77/[DMRESR-W]EarlySel-#I-2-4-B/CML386]-B-22-1-B-2-#-1-BB-1-B/INTA-F2-192-2-1-1-1-B*9)F2-7-2-1-1-B	192:250576399
TC127	Group I	([Ent320:92SEW2-77/[DMRESR-W]EarlySel-#I-2-4-B/CML386]-B-22-1-B-2-#-1-BB-1-B/INTA-F2-192-2-1-1-1-B*9)F2-15-2-1-1-B	194:250576401
TC128	Group I	([Ent320:92SEW2-77/[DMRESR-W]EarlySel-#I-2-4-B/CML386]-B-22-1-B-2-#-1-BB-1-B/INTA-F2-192-2-1-1-1-B*9)F2-88-4-2-1-B	196:250576403
TC129	Group I	([Ent320:92SEW2-77/[DMRESR-W]EarlySel-#I-2-4-B/CML386]-B-22-1-B-2-#-1-BB-1-B/INTA-F2-192-2-1-1-1-B*9)F2-88-5-4-1-B	197:250576404
TC130	Group I	([Ent320:92SEW2-77/[DMRESR-W]EarlySel-#I-2-4-B/CML386]-B-22-1-B-2-#-1-BB-1-B/INTA-F2-192-2-1-1-1-B*9)F2-95-5-1-1-B	198:250576405
TC131	Group I	([Ent320:92SEW2-77/[DMRESR-W]EarlySel-#I-2-4-B/CML386]-B-22-1-B-2-#-1-BB-1-B/INTA-F2-192-2-1-1-1-B*9)F2-100-1-1-1-B	199:250576406
TC132	Group I	([Ent320:92SEW2-77/[DMRESR-W]EarlySel-#I-2-4-B/CML386]-B-22-1-B-2-#-1-BB-1-B/INTA-F2-192-2-1-1-1-B*9)F2-100-2-3-1-B	200:250576407
TC133	Group I	([Ent320:92SEW2-77/[DMRESR-W]EarlySel-#I-2-4-B/CML386]-B-22-1-B-2-#-1-BB-1-B/INTA-F2-192-2-1-1-1-B*9)F2-100-5-1-1-B	202:250576409
TC134	Group I	([Ent320:92SEW2-77/[DMRESR-W]EarlySel-#I-2-4-B/CML386]-B-22-1-B-2-#-1-BB-1-B/INTA-F2-192-2-1-1-1-B*9)F2-100-6-2-1-B	203:250576410
TC135	Group I	([Ent320:92SEW2-77/[DMRESR-W]EarlySel-#I-2-4-B/CML386]-B-22-1-B-2-#-1-BB-1-B/INTA-F2-192-2-1-1-1-B*9)F2-100-7-6-1-B	204:250576411
TC136	Group I	([Ent320:92SEW2-77/[DMRESR-W]EarlySel-#I-2-4-B/CML386]-B-22-1-B-2-#-1-BB-1-B/INTA-F2-192-2-1-1-1-B*9)F2-100-8-2-1-B	205:250576412
TC137	Group I	([Ent320:92SEW2-77/[DMRESR-W]EarlySel-#I-2-4-B/CML386]-B-22-1-B-2-#-1-BB-1-B/INTA-F2-192-2-1-1-1-B*9)F2-100-9-4-1-B	206:250576413
TC138	Group I	([Ent320:92SEW2-77/[DMRESR-W]EarlySel-#I-2-4-B/CML386]-B-22-1-B-2-#-1-BB-1-B/INTA-F2-192-2-1-1-1-B*9)F2-132-5-1-1-B	207:250576414
TC139	Group I	([Ent320:92SEW2-77/[DMRESR-W]EarlySel-#I-2-4-B/CML386]-B-22-1-B-2-#-1-BB-1-B/INTA-F2-192-2-1-1-1-B*9)F2-132-7-1-1-B	208:250576415
TC140	Group I	([Ent320:92SEW2-77/[DMRESR-W]EarlySel-#I-2-4-B/CML386]-B-22-1-B-2-#-1-BB-1-B/INTA-F2-192-2-1-1-1-B*9)F2-150-3-1-1-B	209:250576416
TC141	Group I	([Ent320:92SEW2-77/[DMRESR-W]EarlySel-#I-2-4-B/CML386]-B-22-1-B-2-#-1-BB-1-B/INTA-F2-192-2-1-1-1-B*9)F2-157-3-3-1-B	210:250576417
TC142	Group I	([Ent320:92SEW2-77/[DMRESR-W]EarlySel-#I-2-4-B/CML386]-B-22-1-B-2-#-1-BB-1-B/INTA-F2-192-2-1-1-1-B*9)F2-157-6-1-1-B	211:250576418
TC143	Group I	([Ent320:92SEW2-77/[DMRESR-W]EarlySel-#I-2-4-B/CML386]-B-22-1-B-2-#-1-BB-1-B/INTA-F2-192-2-1-1-1-B*9)F2-157-7-1-1-B	212:250576419
TC144	Group I	([Ent320:92SEW2-77/[DMRESR-W]EarlySel-#I-2-4-B/CML386]-B-22-1-B-2-#-1-BB-1-B/INTA-F2-192-2-1-1-1-B*9)F2-212-1-1-1-B	213:250576420
TC145	Group I	([Ent320:92SEW2-77/[DMRESR-W]EarlySel-#I-2-4-B/CML386]-B-22-1-B-2-#-1-BB-1-B/INTA-F2-192-2-1-1-1-B*9)F2-212-9-1-1-B	214:250576421
TC146	Group I	([Ent320:92SEW2-77/[DMRESR-W]EarlySel-#I-2-4-B/CML386]-B-22-1-B-2-#-1-BB-1-B/INTA-F2-192-2-1-1-1-B*9)F2-235-2-1-1-B	215:250576422
TC147	Group I	([Ent320:92SEW2-77/[DMRESR-W]EarlySel-#I-2-4-B/CML386]-B-22-1-B-2-#-1-BB-1-B/INTA-F2-192-2-1-1-1-B*9)F2-235-3-1-1-B	216:250576423
TC148	Group I	([Ent320:92SEW2-77/[DMRESR-W]EarlySel-#I-2-4-B/CML386]-B-22-1-B-2-#-1-BB-1-B/INTA-F2-192-2-1-1-1-B*9)F2-236-2-1-1-B	217:250576424
TC151	Group I	(INTA-F2-192-2-1-1-1-B*7-3-B/MAS[MSR/312]-117-2-2-1-B*4-2-1-B)F2-4-3-1-1-B	231:250576438
TC152	Group I	(INTA-F2-192-2-1-1-1-B*7-3-B/MAS[MSR/312]-117-2-2-1-B*4-2-1-B)F2-56-3-1-1-B	233:250576440
TC153	Group I	(INTA-F2-192-2-1-1-1-B*7-3-B/MAS[MSR/312]-117-2-2-1-B*4-2-1-B)F2-56-5-1-1-B	234:250576441
TC157	Group I	(INTA-F2-192-2-1-1-1-B*7-3-B/MAS[MSR/312]-117-2-2-1-B*4-2-1-B)F2-146-5-1-1-B	240:250576447
TC158	Group I	(INTA-F2-192-2-1-1-1-B*7-3-B/MAS[MSR/312]-117-2-2-1-B*4-2-1-B)F2-146-6-1-1-B	241:250576448
TC159	Group I	(INTA-F2-192-2-1-1-1-B*7-3-B/MAS[MSR/312]-117-2-2-1-B*4-2-1-B)F2-164-1-1-1-B	242:250576449
TC161	Group I	(INTA-F2-192-2-1-1-1-B*7-3-B/MAS[MSR/312]-117-2-2-1-B*4-2-1-B)F2-164-5-2-1-B	244:250576451
TC162	Group I	(INTA-F2-192-2-1-1-1-B*7-3-B/MAS[MSR/312]-117-2-2-1-B*4-2-1-B)F2-166-4-1-1-B	245:250576452
TC163	Group I	(INTA-F2-192-2-1-1-1-B*7-3-B/MAS[MSR/312]-117-2-2-1-B*4-2-1-B)F2-180-1-2-1-B	246:250576454
TC166	Group I	(INTA-F2-192-2-1-1-1-B*7-3-B/MAS[MSR/312]-117-2-2-1-B*4-2-1-B)F2-181-7-1-1-B	250:250576458
TC167	Group I	(INTA-F2-192-2-1-1-1-B*7-3-B/MAS[MSR/312]-117-2-2-1-B*4-2-1-B)F2-197-2-2-1-B	251:250576459
TC168	Group I	(INTA-F2-192-2-1-1-1-B*7-3-B/MAS[MSR/312]-117-2-2-1-B*4-2-1-B)F2-197-3-2-1-B	252:250576460
TC169	Group I	(INTA-F2-192-2-1-1-1-B*7-3-B/MAS[MSR/312]-117-2-2-1-B*4-2-1-B)F2-197-4-2-1-B	253:250576461
TC170	Group I	(INTA-F2-192-2-1-1-1-B*7-3-B/MAS[MSR/312]-117-2-2-1-B*4-2-1-B)F2-197-5-1-1-B	254:250576462
TC171	Group I	([Ent320:92SEW2-77/[DMRESR-W]EarlySel-#I-2-4-B/CML386]-B-11-3-B-2-#-B*4/[INTA-2-1-3/INTA-60-1-2]-X-11-6-3-BBB)F2-63-2-1-1-B	255:250576463
TC172	Group I	([Ent320:92SEW2-77/[DMRESR-W]EarlySel-#I-2-4-B/CML386]-B-11-3-B-2-#-B*4/[INTA-2-1-3/INTA-60-1-2]-X-11-6-3-BBB)F2-90-6-2-1-B	257:250576465
TC173	Group I	([Ent320:92SEW2-77/[DMRESR-W]EarlySel-#I-2-4-B/CML386]-B-11-3-B-2-#-B*4/[INTA-2-1-3/INTA-60-1-2]-X-11-6-3-BBB)F2-98-2-2-1-B	259:250576467
TC179	Group I	([Ent320:92SEW2-77/[DMRESR-W]EarlySel-#I-2-4-B/CML386]-B-11-3-B-2-#-B*4/[INTA-2-1-3/INTA-60-1-2]-X-11-6-3-BBB)F2-155-3-1-1-B	265:250576473
TC180	Group I	([Ent320:92SEW2-77/[DMRESR-W]EarlySel-#I-2-4-B/CML386]-B-11-3-B-2-#-B*4/[INTA-2-1-3/INTA-60-1-2]-X-11-6-3-BBB)F2-159-5-1-1-B	266:250576474
TC182	Group I	([Ent320:92SEW2-77/[DMRESR-W]EarlySel-#I-2-4-B/CML386]-B-11-3-B-2-#-B*4/[INTA-2-1-3/INTA-60-1-2]-X-11-6-3-BBB)F2-166-1-1-1-B	269:250576477
TC183	Group I	([Ent320:92SEW2-77/[DMRESR-W]EarlySel-#I-2-4-B/CML386]-B-11-3-B-2-#-B*4/[INTA-2-1-3/INTA-60-1-2]-X-11-6-3-BBB)F2-175-1-1-1-B	270:250576478
TC186	Group I	(ZEWAc1F2-151-6-1-B-1-BBB-1-B/ZEWAc1F2-300-2-2-B-1-B*4-1-B)F2-3-4-2-1-B	273:250576481
TC187	Group I	(ZEWAc1F2-151-6-1-B-1-BBB-1-B/ZEWAc1F2-300-2-2-B-1-B*4-1-B)F2-30-3-1-1-B	275:250576483
TC229	Group I	(ZEWAc1F2-219-4-3-B-1-B*5/ZEWAc1F2-300-2-2-B-1-B*5)F2-119-3-1-1-B	SM_770_320:250508059
TC018	Group II	(ZM521B-66-4-1-1-B*4/LaPostaSeqC7-F78-2-1-1-1-BBB/ZM521B-66-4-1-1-B*5)F2-103-6-2-1-B	28:250576298
TC184	Group II	([Ent320:92SEW2-77/[DMRESR-W]EarlySel-#I-2-4-B/CML386]-B-11-3-B-2-#-B*4/[INTA-2-1-3/INTA-60-1-2]-X-11-6-3-BBB)F2-175-2-6-1-B	271:250576479
TC185	Group II	([Ent320:92SEW2-77/[DMRESR-W]EarlySel-#I-2-4-B/CML386]-B-11-3-B-2-#-B*4/[INTA-2-1-3/INTA-60-1-2]-X-11-6-3-BBB)F2-175-8-2-1-B	272:250576480
TC188	Group II	(ZEWAc1F2-151-6-1-B-1-BBB-1-B/ZEWAc1F2-300-2-2-B-1-B*4-1-B)F2-58-2-1-1-B	276:250576484
TC189	Group II	(ZEWAc1F2-151-6-1-B-1-BBB-1-B/ZEWAc1F2-300-2-2-B-1-B*4-1-B)F2-67-4-7-1-B	277:250576485
TC191	Group II	(ZEWAc1F2-151-6-1-B-1-BBB-1-B/ZEWAc1F2-300-2-2-B-1-B*4-1-B)F2-149-5-1-1-B	279:250576487
TC192	Group II	(ZEWAc1F2-151-6-1-B-1-BBB-1-B/ZEWAc1F2-300-2-2-B-1-B*4-1-B)F2-149-6-1-1-B	280:250576488
TC193	Group II	(ZEWAc1F2-151-6-1-B-1-BBB-1-B/ZEWAc1F2-300-2-2-B-1-B*4-1-B)F2-155-2-1-1-B	282:250576490
TC194	Group II	(ZEWAc1F2-151-6-1-B-1-BBB-1-B/ZEWAc1F2-300-2-2-B-1-B*4-1-B)F2-155-4-1-1-B	283:250576491
TC197	Group II	(ZEWAc1F2-219-4-3-B-1-B*4-3-B/ZEWAc1F2-80-1-1-B-1-B*4-1-B)F2-47-3-3-1-B	SM_770_286:250508024
TC198	Group II	(ZEWAc1F2-219-4-3-B-1-B*4-3-B/ZEWAc1F2-80-1-1-B-1-B*4-1-B)F2-60-1-3-1-B	SM_770_287:250508025
TC199	Group II	(ZEWAc1F2-219-4-3-B-1-B*4-3-B/ZEWAc1F2-80-1-1-B-1-B*4-1-B)F2-60-5-1-1-B	SM_770_288:250508026
TC200	Group II	(ZEWAc1F2-219-4-3-B-1-B*4-3-B/ZEWAc1F2-80-1-1-B-1-B*4-1-B)F2-104-5-4-1-B	SM_770_289:250508027
TC201	Group II	(ZEWAc1F2-219-4-3-B-1-B*4-3-B/ZEWAc1F2-80-1-1-B-1-B*4-1-B)F2-104-7-2-1-B	SM_770_290:250508028
TC202	Group II	(ZEWAc1F2-219-4-3-B-1-B*4-3-B/ZEWAc1F2-80-1-1-B-1-B*4-1-B)F2-104-8-1-1-B	SM_770_291:250508029
TC203	Group II	(ZEWAc1F2-219-4-3-B-1-B*4-3-B/ZEWAc1F2-80-1-1-B-1-B*4-1-B)F2-111-1-1-1-B	SM_770_292:250508030
TC204	Group II	(ZEWAc1F2-219-4-3-B-1-B*4-3-B/ZEWAc1F2-80-1-1-B-1-B*4-1-B)F2-111-5-4-1-B	SM_770_293:250508031
TC205	Group II	(ZEWAc1F2-219-4-3-B-1-B*4-3-B/ZEWAc1F2-80-1-1-B-1-B*4-1-B)F2-111-6-1-1-B	SM_770_294:250508032
TC207	Group II	(ZEWAc1F2-219-4-3-B-1-B*4-3-B/ZEWAc1F2-80-1-1-B-1-B*4-1-B)F2-125-7-1-1-B	SM_770_296:250508034
TC208	Group II	(ZEWAc1F2-219-4-3-B-1-B*4-3-B/ZEWAc1F2-80-1-1-B-1-B*4-1-B)F2-134-4-5-1-B	SM_770_297:250508035
TC209	Group II	(ZEWAc1F2-219-4-3-B-1-B*4-3-B/ZEWAc1F2-80-1-1-B-1-B*4-1-B)F2-134-6-1-1-B	SM_770_298:250508036
TC210	Group II	(ZEWAc1F2-219-4-3-B-1-B*4-3-B/ZEWAc1F2-80-1-1-B-1-B*4-1-B)F2-134-8-2-1-B	SM_770_299:250508037
TC211	Group II	(ZEWAc1F2-219-4-3-B-1-B*4-3-B/ZEWAc1F2-80-1-1-B-1-B*4-1-B)F2-162-4-1-1-B	SM_770_300:250508038
TC212	Group II	(ZEWAc1F2-219-4-3-B-1-B*4-3-B/ZEWAc1F2-80-1-1-B-1-B*4-1-B)F2-162-5-2-1-B	SM_770_301:250508039
TC213	Group II	(ZEWAc1F2-219-4-3-B-1-B*4-3-B/ZEWAc1F2-80-1-1-B-1-B*4-1-B)F2-164-2-1-1-B	SM_770_302:250508040
TC215	Group II	(ZEWAc1F2-219-4-3-B-1-B*4-3-B/ZEWAc1F2-80-1-1-B-1-B*4-1-B)F2-216-1-1-1-B	SM_770_304:250508042
TC216	Group II	(ZEWAc1F2-219-4-3-B-1-B*4-3-B/ZEWAc1F2-80-1-1-B-1-B*4-1-B)F2-216-3-1-1-B	SM_770_305:250508043
TC218	Group II	(ZEWAc1F2-219-4-3-B-1-B*4-3-B/ZEWAc1F2-80-1-1-B-1-B*4-1-B)F2-223-3-2-1-B	SM_770_307:250508045
TC219	Group II	(ZEWAc1F2-219-4-3-B-1-B*4-3-B/ZEWAc1F2-80-1-1-B-1-B*4-1-B)F2-223-5-1-1-B	SM_770_308:250508046
TC220	Group II	(ZEWAc1F2-219-4-3-B-1-B*4-3-B/ZEWAc1F2-80-1-1-B-1-B*4-1-B)F2-223-6-1-1-B	SM_770_309:250508047
TC221	Group II	(ZEWAc1F2-219-4-3-B-1-B*4-3-B/ZEWAc1F2-80-1-1-B-1-B*4-1-B)F2-227-1-2-1-B	SM_770_310:250508048
TC222	Group II	(ZEWAc1F2-219-4-3-B-1-B*4-3-B/ZEWAc1F2-80-1-1-B-1-B*4-1-B)F2-227-2-1-1-B	SM_770_311:250508049
TC223	Group II	(ZEWAc1F2-219-4-3-B-1-B*4-3-B/ZEWAc1F2-80-1-1-B-1-B*4-1-B)F2-227-3-1-1-B	SM_770_312:250508050
TC224	Group II	(ZEWAc1F2-219-4-3-B-1-B*5/ZEWAc1F2-300-2-2-B-1-B*5)F2-52-4-2-1-B	SM_770_313:250508051
TC225	Group II	(ZEWAc1F2-219-4-3-B-1-B*5/ZEWAc1F2-300-2-2-B-1-B*5)F2-89-1-1-1-B	SM_770_314:250508052
TC226	Group II	(ZEWAc1F2-219-4-3-B-1-B*5/ZEWAc1F2-300-2-2-B-1-B*5)F2-103-2-1-1-B	SM_770_315:250508053
TC227	Group II	(ZEWAc1F2-219-4-3-B-1-B*5/ZEWAc1F2-300-2-2-B-1-B*5)F2-103-7-1-1-B	SM_770_317:250508056
TC228	Group II	(ZEWAc1F2-219-4-3-B-1-B*5/ZEWAc1F2-300-2-2-B-1-B*5)F2-111-2-1-1-B	SM_770_319:250508058
TC230	Group II	(ZEWAc1F2-219-4-3-B-1-B*5/ZEWAc1F2-300-2-2-B-1-B*5)F2-123-4-4-1-B	SM_770_321:250508060
TC231	Group II	(ZEWAc1F2-219-4-3-B-1-B*5/ZEWAc1F2-300-2-2-B-1-B*5)F2-128-7-1-1-B	SM_770_322:250508061
TC232	Group II	(ZEWAc1F2-219-4-3-B-1-B*5/ZEWAc1F2-300-2-2-B-1-B*5)F2-181-7-1-1-B	SM_770_323:250508062
TC233	Group II	(ZEWAc1F2-219-4-3-B-1-B*5/ZEWAc1F2-300-2-2-B-1-B*5)F2-200-2-4-1-B	SM_770_324:250508063
TC234	Group II	(ZEWAc1F2-219-4-3-B-1-B*5/ZEWAc1F2-300-2-2-B-1-B*5)F2-202-7-1-1-B	SM_770_325:250508064
TC235	Group II	(ZEWAc1F2-219-4-3-B-1-B*5/ZEWAc1F2-300-2-2-B-1-B*5)F2-225-1-1-1-B	SM_770_326:250508065
TC236	Group II	(ZEWAc1F2-219-4-3-B-1-B*5/ZEWAc1F2-300-2-2-B-1-B*5)F2-225-4-2-1-B	SM_770_327:250508066
TC237	Group II	(ZEWAc1F2-219-4-3-B-1-B*5/ZEWAc1F2-300-2-2-B-1-B*5)F2-240-1-2-1-B	SM_770_329:250508068
TC238	Group II	(ZEWAc1F2-219-4-3-B-1-B*5/ZEWAc1F2-300-2-2-B-1-B*5)F2-240-2-1-1-B	SM_770_330:250508069
TC239	Group II	(ZEWAc1F2-219-4-3-B-1-B*5/ZEWAc1F2-300-2-2-B-1-B*5)F2-240-4-2-1-B	SM_770_331:250508070
TC016	Group III	(ZM521B-66-4-1-1-B*4/LaPostaSeqC7-F78-2-1-1-1-BBB/ZM521B-66-4-1-1-B*5)F2-100-7-2-1-B	26:250576296
TC049	Group III	(ZM521B-66-4-1-1-B*4/DTPWC9-F92-2-1-1-1-BB)F2-7-5-4-1-B	68:250576339
TC050	Group III	(ZM521B-66-4-1-1-B*4/DTPWC9-F92-2-1-1-1-BB)F2-7-7-4-1-B	69:250576340
TC051	Group III	(ZM521B-66-4-1-1-B*4/DTPWC9-F92-2-1-1-1-BB)F2-7-10-1-1-B	70:250576341
TC052	Group III	(ZM521B-66-4-1-1-B*4/DTPWC9-F92-2-1-1-1-BB)F2-18-5-1-1-B	71:250576342
TC053	Group III	(ZM521B-66-4-1-1-B*4/DTPWC9-F92-2-1-1-1-BB)F2-32-5-1-1-B	72:250576343
TC054	Group III	(ZM521B-66-4-1-1-B*4/DTPWC9-F92-2-1-1-1-BB)F2-100-1-1-1-B	73:250576344
TC055	Group III	(ZM521B-66-4-1-1-B*4/DTPWC9-F92-2-1-1-1-BB)F2-100-4-2-1-B	74:250576345
TC056	Group III	(ZM521B-66-4-1-1-B*4/DTPWC9-F92-2-1-1-1-BB)F2-100-7-5-1-B	76:250576347
TC057	Group III	(ZM521B-66-4-1-1-B*4/DTPWC9-F92-2-1-1-1-BB)F2-100-9-3-1-B	77:250576348
TC058	Group III	(ZM521B-66-4-1-1-B*4/DTPWC9-F92-2-1-1-1-BB)F2-105-7-2-1-B	78:250576349
TC059	Group III	(ZM521B-66-4-1-1-B*4/DTPWC9-F92-2-1-1-1-BB)F2-105-8-2-1-B	79:250576350
TC154	Group III	(INTA-F2-192-2-1-1-1-B*7-3-B/MAS[MSR/312]-117-2-2-1-B*4-2-1-B)F2-56-6-2-1-B	235:250576442
TC160	Group III	(INTA-F2-192-2-1-1-1-B*7-3-B/MAS[MSR/312]-117-2-2-1-B*4-2-1-B)F2-164-2-7-1-B	243:250576450
TC165	Group III	(INTA-F2-192-2-1-1-1-B*7-3-B/MAS[MSR/312]-117-2-2-1-B*4-2-1-B)F2-181-5-1-1-B	249:250576457
TC174	Group III	([Ent320:92SEW2-77/[DMRESR-W]EarlySel-#I-2-4-B/CML386]-B-11-3-B-2-#-B*4/[INTA-2-1-3/INTA-60-1-2]-X-11-6-3-BBB)F2-106-4-3-1-B	260:250576468
TC175	Group III	([Ent320:92SEW2-77/[DMRESR-W]EarlySel-#I-2-4-B/CML386]-B-11-3-B-2-#-B*4/[INTA-2-1-3/INTA-60-1-2]-X-11-6-3-BBB)F2-112-4-1-1-B	261:250576469
TC176	Group III	([Ent320:92SEW2-77/[DMRESR-W]EarlySel-#I-2-4-B/CML386]-B-11-3-B-2-#-B*4/[INTA-2-1-3/INTA-60-1-2]-X-11-6-3-BBB)F2-150-1-1-1-B	262:250576470
TC177	Group III	([Ent320:92SEW2-77/[DMRESR-W]EarlySel-#I-2-4-B/CML386]-B-11-3-B-2-#-B*4/[INTA-2-1-3/INTA-60-1-2]-X-11-6-3-BBB)F2-150-3-1-1-B	263:250576471
TC178	Group III	([Ent320:92SEW2-77/[DMRESR-W]EarlySel-#I-2-4-B/CML386]-B-11-3-B-2-#-B*4/[INTA-2-1-3/INTA-60-1-2]-X-11-6-3-BBB)F2-150-5-1-1-B	264:250576472
TC214	Group III	(ZEWAc1F2-219-4-3-B-1-B*4-3-B/ZEWAc1F2-80-1-1-B-1-B*4-1-B)F2-164-3-1-1-B	SM_770_303:250508041
TC217	Group III	(ZEWAc1F2-219-4-3-B-1-B*4-3-B/ZEWAc1F2-80-1-1-B-1-B*4-1-B)F2-216-5-1-1-B	SM_770_306:250508044
TC002	Group IV	(ZM521B-66-4-1-1-B*4/LaPostaSeqC7-F78-2-1-1-1-BBB/ZM521B-66-4-1-1-B*5)F2-1-6-1-1-B	3:250576273
TC004	Group IV	(ZM521B-66-4-1-1-B*4/LaPostaSeqC7-F78-2-1-1-1-BBB/ZM521B-66-4-1-1-B*5)F2-7-6-4-1-B	9:250576279
TC005	Group IV	(ZM521B-66-4-1-1-B*4/LaPostaSeqC7-F78-2-1-1-1-BBB/ZM521B-66-4-1-1-B*5)F2-76-4-2-1-B	11:250576281
TC006	Group IV	(ZM521B-66-4-1-1-B*4/LaPostaSeqC7-F78-2-1-1-1-BBB/ZM521B-66-4-1-1-B*5)F2-81-1-1-1-B	12:250576282
TC007	Group IV	(ZM521B-66-4-1-1-B*4/LaPostaSeqC7-F78-2-1-1-1-BBB/ZM521B-66-4-1-1-B*5)F2-81-4-1-1-B	13:250576283
TC008	Group IV	(ZM521B-66-4-1-1-B*4/LaPostaSeqC7-F78-2-1-1-1-BBB/ZM521B-66-4-1-1-B*5)F2-84-2-1-1-B	14:250576284
TC009	Group IV	(ZM521B-66-4-1-1-B*4/LaPostaSeqC7-F78-2-1-1-1-BBB/ZM521B-66-4-1-1-B*5)F2-84-5-6-1-B	15:250576285
TC010	Group IV	(ZM521B-66-4-1-1-B*4/LaPostaSeqC7-F78-2-1-1-1-BBB/ZM521B-66-4-1-1-B*5)F2-84-6-1-1-B	16:250576286
TC019	Group IV	(ZM521B-66-4-1-1-B*4/LaPostaSeqC7-F78-2-1-1-1-BBB/ZM521B-66-4-1-1-B*5)F2-124-4-1-1-B	30:250576300
TC020	Group IV	(ZM521B-66-4-1-1-B*4/LaPostaSeqC7-F78-2-1-1-1-BBB/ZM521B-66-4-1-1-B*5)F2-124-5-1-1-B	31:250576301
TC021	Group IV	(ZM521B-66-4-1-1-B*4/LaPostaSeqC7-F78-2-1-1-1-BBB/ZM521B-66-4-1-1-B*5)F2-124-6-2-1-B	32:250576302
TC022	Group IV	(ZM521B-66-4-1-1-B*4/LaPostaSeqC7-F78-2-1-1-1-BBB/ZM521B-66-4-1-1-B*5)F2-124-8-2-1-B	34:250576304
TC023	Group IV	(ZM521B-66-4-1-1-B*4/LaPostaSeqC7-F78-2-1-1-1-BBB/ZM521B-66-4-1-1-B*5)F2-128-3-2-1-B	35:250576306
TC024	Group IV	(ZM521B-66-4-1-1-B*4/LaPostaSeqC7-F78-2-1-1-1-BBB/ZM521B-66-4-1-1-B*5)F2-134-2-2-1-B	36:250576307
TC025	Group IV	(ZM521B-66-4-1-1-B*4/LaPostaSeqC7-F78-2-1-1-1-BBB/ZM521B-66-4-1-1-B*5)F2-134-3-1-1-B	37:250576308
TC026	Group IV	(ZM521B-66-4-1-1-B*4/LaPostaSeqC7-F78-2-1-1-1-BBB/ZM521B-66-4-1-1-B*5)F2-134-5-7-1-B	38:250576309
TC027	Group IV	(ZM521B-66-4-1-1-B*4/LaPostaSeqC7-F78-2-1-1-1-BBB/ZM521B-66-4-1-1-B*5)F2-134-11-2-1-B	40:250576311
TC029	Group IV	(ZM521B-66-4-1-1-B*4/LaPostaSeqC7-F78-2-1-1-1-BBB/ZM521B-66-4-1-1-B*5)F2-180-5-1-1-B	43:250576314
TC030	Group IV	(ZM521B-66-4-1-1-B*4/LaPostaSeqC7-F78-2-1-1-1-BBB/ZM521B-66-4-1-1-B*5)F2-180-9-1-1-B	44:250576315
TC031	Group IV	(ZM521B-66-4-1-1-B*4/LaPostaSeqC7-F78-2-1-1-1-BBB/ZM521B-66-4-1-1-B*5)F2-180-10-1-1-B	45:250576316
TC032	Group IV	([CML198/ZSR923S4BULK-2-2-X-X-X-X-1-BB]-3-3-1-1-B/DTPWC9-F16-1-1-1-1-BBB)F2-13-2-2-1-B	46:250576317
TC033	Group IV	([CML198/ZSR923S4BULK-2-2-X-X-X-X-1-BB]-3-3-1-1-B/DTPWC9-F16-1-1-1-1-BBB)F2-13-6-1-1-B	47:250576318
TC034	Group IV	([CML198/ZSR923S4BULK-2-2-X-X-X-X-1-BB]-3-3-1-1-B/DTPWC9-F16-1-1-1-1-BBB)F2-15-10-3-1-B	49:250576320
TC035	Group IV	([CML198/ZSR923S4BULK-2-2-X-X-X-X-1-BB]-3-3-1-1-B/DTPWC9-F16-1-1-1-1-BBB)F2-21-8-1-1-B	51:250576322
TC036	Group IV	([CML198/ZSR923S4BULK-2-2-X-X-X-X-1-BB]-3-3-1-1-B/DTPWC9-F16-1-1-1-1-BBB)F2-21-9-2-1-B	52:250576323
TC037	Group IV	([CML198/ZSR923S4BULK-2-2-X-X-X-X-1-BB]-3-3-1-1-B/DTPWC9-F16-1-1-1-1-BBB)F2-24-1-4-1-B	53:250576324
TC038	Group IV	([CML198/ZSR923S4BULK-2-2-X-X-X-X-1-BB]-3-3-1-1-B/DTPWC9-F16-1-1-1-1-BBB)F2-24-3-2-1-B	54:250576325
TC039	Group IV	([CML198/ZSR923S4BULK-2-2-X-X-X-X-1-BB]-3-3-1-1-B/DTPWC9-F16-1-1-1-1-BBB)F2-85-2-2-1-B	56:250576327
TC041	Group IV	([CML198/ZSR923S4BULK-2-2-X-X-X-X-1-BB]-3-3-1-1-B/DTPWC9-F16-1-1-1-1-BBB)F2-89-6-1-1-B	58:250576329
TC042	Group IV	([CML198/ZSR923S4BULK-2-2-X-X-X-X-1-BB]-3-3-1-1-B/DTPWC9-F16-1-1-1-1-BBB)F2-89-7-1-1-B	59:250576330
TC043	Group IV	([CML198/ZSR923S4BULK-2-2-X-X-X-X-1-BB]-3-3-1-1-B/DTPWC9-F16-1-1-1-1-BBB)F2-89-8-1-1-B	60:250576331
TC044	Group IV	([CML198/ZSR923S4BULK-2-2-X-X-X-X-1-BB]-3-3-1-1-B/DTPWC9-F16-1-1-1-1-BBB)F2-111-4-1-1-B	61:250576332
TC045	Group IV	([CML198/ZSR923S4BULK-2-2-X-X-X-X-1-BB]-3-3-1-1-B/DTPWC9-F16-1-1-1-1-BBB)F2-140-1-1-1-B	63:250576334
TC046	Group IV	([CML198/ZSR923S4BULK-2-2-X-X-X-X-1-BB]-3-3-1-1-B/DTPWC9-F16-1-1-1-1-BBB)F2-140-2-1-1-B	64:250576335
TC047	Group IV	([CML198/ZSR923S4BULK-2-2-X-X-X-X-1-BB]-3-3-1-1-B/DTPWC9-F16-1-1-1-1-BBB)F2-140-3-1-1-B	65:250576336
TC048	Group IV	([CML198/ZSR923S4BULK-2-2-X-X-X-X-1-BB]-3-3-1-1-B/DTPWC9-F16-1-1-1-1-BBB)F2-175-6-2-1-B	67:250576338
TC060	Group IV	([CML202/CML442//[DTP2WC4H255-1-2-2-BB/[[NAW5867/P30-SR]-111-2/[NAW5867/P30-SR]-25-1]-8-1-1-B-1]-1-2-2-B]-1-1-1-1-BBB-1-B/LaPostaSeqC7-F180-1-2-2-1-BBB)F2-18-2-3-1-B	80:250576351
TC061	Group IV	([CML202/CML442//[DTP2WC4H255-1-2-2-BB/[[NAW5867/P30-SR]-111-2/[NAW5867/P30-SR]-25-1]-8-1-1-B-1]-1-2-2-B]-1-1-1-1-BBB-1-B/LaPostaSeqC7-F180-1-2-2-1-BBB)F2-18-3-4-1-B	81:250576352
TC062	Group IV	([CML202/CML442//[DTP2WC4H255-1-2-2-BB/[[NAW5867/P30-SR]-111-2/[NAW5867/P30-SR]-25-1]-8-1-1-B-1]-1-2-2-B]-1-1-1-1-BBB-1-B/LaPostaSeqC7-F180-1-2-2-1-BBB)F2-18-5-1-1-B	82:250576353
TC063	Group IV	([CML202/CML442//[DTP2WC4H255-1-2-2-BB/[[NAW5867/P30-SR]-111-2/[NAW5867/P30-SR]-25-1]-8-1-1-B-1]-1-2-2-B]-1-1-1-1-BBB-1-B/LaPostaSeqC7-F180-1-2-2-1-BBB)F2-18-6-1-1-B	83:250576354
TC064	Group IV	([CML202/CML442//[DTP2WC4H255-1-2-2-BB/[[NAW5867/P30-SR]-111-2/[NAW5867/P30-SR]-25-1]-8-1-1-B-1]-1-2-2-B]-1-1-1-1-BBB-1-B/LaPostaSeqC7-F180-1-2-2-1-BBB)F2-33-1-1-1-B	84:250576355
TC065	Group IV	([CML202/CML442//[DTP2WC4H255-1-2-2-BB/[[NAW5867/P30-SR]-111-2/[NAW5867/P30-SR]-25-1]-8-1-1-B-1]-1-2-2-B]-1-1-1-1-BBB-1-B/LaPostaSeqC7-F180-1-2-2-1-BBB)F2-33-3-2-1-B	85:250576356
TC066	Group IV	([CML202/CML442//[DTP2WC4H255-1-2-2-BB/[[NAW5867/P30-SR]-111-2/[NAW5867/P30-SR]-25-1]-8-1-1-B-1]-1-2-2-B]-1-1-1-1-BBB-1-B/LaPostaSeqC7-F180-1-2-2-1-BBB)F2-33-5-2-1-B	86:250576357
TC067	Group IV	([CML202/CML442//[DTP2WC4H255-1-2-2-BB/[[NAW5867/P30-SR]-111-2/[NAW5867/P30-SR]-25-1]-8-1-1-B-1]-1-2-2-B]-1-1-1-1-BBB-1-B/LaPostaSeqC7-F180-1-2-2-1-BBB)F2-33-7-4-1-B	87:250576358
TC068	Group IV	([CML202/CML442//[DTP2WC4H255-1-2-2-BB/[[NAW5867/P30-SR]-111-2/[NAW5867/P30-SR]-25-1]-8-1-1-B-1]-1-2-2-B]-1-1-1-1-BBB-1-B/LaPostaSeqC7-F180-1-2-2-1-BBB)F2-43-7-2-1-B	90:250576361
TC069	Group IV	([CML202/CML442//[DTP2WC4H255-1-2-2-BB/[[NAW5867/P30-SR]-111-2/[NAW5867/P30-SR]-25-1]-8-1-1-B-1]-1-2-2-B]-1-1-1-1-BBB-1-B/LaPostaSeqC7-F180-1-2-2-1-BBB)F2-58-5-1-1-B	91:250576362
TC070	Group IV	([CML202/CML442//[DTP2WC4H255-1-2-2-BB/[[NAW5867/P30-SR]-111-2/[NAW5867/P30-SR]-25-1]-8-1-1-B-1]-1-2-2-B]-1-1-1-1-BBB-1-B/LaPostaSeqC7-F180-1-2-2-1-BBB)F2-69-2-1-1-B	92:250576363
TC071	Group IV	([CML202/CML442//[DTP2WC4H255-1-2-2-BB/[[NAW5867/P30-SR]-111-2/[NAW5867/P30-SR]-25-1]-8-1-1-B-1]-1-2-2-B]-1-1-1-1-BBB-1-B/LaPostaSeqC7-F180-1-2-2-1-BBB)F2-69-3-1-1-B	93:250576364
TC072	Group IV	([CML202/CML442//[DTP2WC4H255-1-2-2-BB/[[NAW5867/P30-SR]-111-2/[NAW5867/P30-SR]-25-1]-8-1-1-B-1]-1-2-2-B]-1-1-1-1-BBB-1-B/LaPostaSeqC7-F180-1-2-2-1-BBB)F2-69-4-3-1-B	94:250576365
TC073	Group IV	([CML202/CML442//[DTP2WC4H255-1-2-2-BB/[[NAW5867/P30-SR]-111-2/[NAW5867/P30-SR]-25-1]-8-1-1-B-1]-1-2-2-B]-1-1-1-1-BBB-1-B/LaPostaSeqC7-F180-1-2-2-1-BBB)F2-69-6-1-1-B	95:250576366
TC074	Group IV	([CML202/CML442//[DTP2WC4H255-1-2-2-BB/[[NAW5867/P30-SR]-111-2/[NAW5867/P30-SR]-25-1]-8-1-1-B-1]-1-2-2-B]-1-1-1-1-BBB-1-B/LaPostaSeqC7-F180-1-2-2-1-BBB)F2-69-7-2-1-B	96:250576183
TC075	Group IV	([CML202/CML442//[DTP2WC4H255-1-2-2-BB/[[NAW5867/P30-SR]-111-2/[NAW5867/P30-SR]-25-1]-8-1-1-B-1]-1-2-2-B]-1-1-1-1-BBB-1-B/LaPostaSeqC7-F180-1-2-2-1-BBB)F2-72-1-7-1-B	97:250576184
TC076	Group IV	([CML202/CML442//[DTP2WC4H255-1-2-2-BB/[[NAW5867/P30-SR]-111-2/[NAW5867/P30-SR]-25-1]-8-1-1-B-1]-1-2-2-B]-1-1-1-1-BBB-1-B/LaPostaSeqC7-F180-1-2-2-1-BBB)F2-72-2-2-1-B	98:250576185
TC077	Group IV	([CML202/CML442//[DTP2WC4H255-1-2-2-BB/[[NAW5867/P30-SR]-111-2/[NAW5867/P30-SR]-25-1]-8-1-1-B-1]-1-2-2-B]-1-1-1-1-BBB-1-B/LaPostaSeqC7-F180-1-2-2-1-BBB)F2-72-4-1-1-B	99:250576186
TC078	Group IV	([CML202/CML442//[DTP2WC4H255-1-2-2-BB/[[NAW5867/P30-SR]-111-2/[NAW5867/P30-SR]-25-1]-8-1-1-B-1]-1-2-2-B]-1-1-1-1-BBB-1-B/LaPostaSeqC7-F180-1-2-2-1-BBB)F2-72-5-6-1-B	100:250576187
TC079	Group IV	([CML202/CML442//[DTP2WC4H255-1-2-2-BB/[[NAW5867/P30-SR]-111-2/[NAW5867/P30-SR]-25-1]-8-1-1-B-1]-1-2-2-B]-1-1-1-1-BBB-1-B/LaPostaSeqC7-F180-1-2-2-1-BBB)F2-72-6-3-1-B	101:250576188
TC080	Group IV	([CML202/CML442//[DTP2WC4H255-1-2-2-BB/[[NAW5867/P30-SR]-111-2/[NAW5867/P30-SR]-25-1]-8-1-1-B-1]-1-2-2-B]-1-1-1-1-BBB-1-B/LaPostaSeqC7-F180-1-2-2-1-BBB)F2-72-8-3-1-B	102:250576189
TC081	Group IV	([CML202/CML442//[DTP2WC4H255-1-2-2-BB/[[NAW5867/P30-SR]-111-2/[NAW5867/P30-SR]-25-1]-8-1-1-B-1]-1-2-2-B]-1-1-1-1-BBB-1-B/LaPostaSeqC7-F180-1-2-2-1-BBB)F2-87-2-3-1-B	103:250576190
TC082	Group IV	([CML202/CML442//[DTP2WC4H255-1-2-2-BB/[[NAW5867/P30-SR]-111-2/[NAW5867/P30-SR]-25-1]-8-1-1-B-1]-1-2-2-B]-1-1-1-1-BBB-1-B/LaPostaSeqC7-F180-1-2-2-1-BBB)F2-87-3-3-1-B	104:250576191
TC083	Group IV	([CML202/CML442//[DTP2WC4H255-1-2-2-BB/[[NAW5867/P30-SR]-111-2/[NAW5867/P30-SR]-25-1]-8-1-1-B-1]-1-2-2-B]-1-1-1-1-BBB-1-B/LaPostaSeqC7-F180-1-2-2-1-BBB)F2-87-4-2-1-B	105:250576192
TC084	Group IV	([CML202/CML442//[DTP2WC4H255-1-2-2-BB/[[NAW5867/P30-SR]-111-2/[NAW5867/P30-SR]-25-1]-8-1-1-B-1]-1-2-2-B]-1-1-1-1-BBB-1-B/LaPostaSeqC7-F180-1-2-2-1-BBB)F2-87-6-5-1-B	106:250576193
TC085	Group IV	([CML202/CML442//[DTP2WC4H255-1-2-2-BB/[[NAW5867/P30-SR]-111-2/[NAW5867/P30-SR]-25-1]-8-1-1-B-1]-1-2-2-B]-1-1-1-1-BBB-1-B/LaPostaSeqC7-F180-1-2-2-1-BBB)F2-128-1-1-1-B	107:250576194
TC086	Group IV	([CML202/CML442//[DTP2WC4H255-1-2-2-BB/[[NAW5867/P30-SR]-111-2/[NAW5867/P30-SR]-25-1]-8-1-1-B-1]-1-2-2-B]-1-1-1-1-BBB-1-B/LaPostaSeqC7-F180-1-2-2-1-BBB)F2-128-3-1-1-B	108:250576195
TC087	Group IV	([CML202/CML442//[DTP2WC4H255-1-2-2-BB/[[NAW5867/P30-SR]-111-2/[NAW5867/P30-SR]-25-1]-8-1-1-B-1]-1-2-2-B]-1-1-1-1-BBB-1-B/LaPostaSeqC7-F180-1-2-2-1-BBB)F2-140-5-1-1-B	109:250576196
TC088	Group IV	([CML202/CML442//[DTP2WC4H255-1-2-2-BB/[[NAW5867/P30-SR]-111-2/[NAW5867/P30-SR]-25-1]-8-1-1-B-1]-1-2-2-B]-1-1-1-1-BBB-1-B/LaPostaSeqC7-F180-1-2-2-1-BBB)F2-150-2-2-1-B	110:250576197
TC089	Group IV	([CML202/CML442//[DTP2WC4H255-1-2-2-BB/[[NAW5867/P30-SR]-111-2/[NAW5867/P30-SR]-25-1]-8-1-1-B-1]-1-2-2-B]-1-1-1-1-BBB-1-B/LaPostaSeqC7-F180-1-2-2-1-BBB)F2-150-3-5-1-B	111:250576199
TC090	Group IV	([CML202/CML442//[DTP2WC4H255-1-2-2-BB/[[NAW5867/P30-SR]-111-2/[NAW5867/P30-SR]-25-1]-8-1-1-B-1]-1-2-2-B]-1-1-1-1-BBB-1-B/LaPostaSeqC7-F180-1-2-2-1-BBB)F2-150-4-1-1-B	112:250576200
TC091	Group IV	([CML202/CML442//[DTP2WC4H255-1-2-2-BB/[[NAW5867/P30-SR]-111-2/[NAW5867/P30-SR]-25-1]-8-1-1-B-1]-1-2-2-B]-1-1-1-1-BBB-1-B/LaPostaSeqC7-F180-1-2-2-1-BBB)F2-150-7-2-1-B	113:250576201
TC092	Group IV	([CML390/CML206]-BB-2-4-BBB/LaPostaSeqC7-F71-1-2-1-1-BBB)F2-1-4-2-1-B	114:250576202
TC093	Group IV	([CML390/CML206]-BB-2-4-BBB/LaPostaSeqC7-F71-1-2-1-1-BBB)F2-1-5-1-1-B	115:250576203
TC094	Group IV	([CML390/CML206]-BB-2-4-BBB/LaPostaSeqC7-F71-1-2-1-1-BBB)F2-43-7-2-1-B	116:250576204
TC095	Group IV	([CML390/CML206]-BB-2-4-BBB/LaPostaSeqC7-F71-1-2-1-1-BBB)F2-106-2-4-1-B	119:250576207
TC096	Group IV	([CML390/CML206]-BB-2-4-BBB/LaPostaSeqC7-F71-1-2-1-1-BBB)F2-114-3-11-1-B	120:250576208
TC097	Group IV	([CML390/CML206]-BB-2-4-BBB/LaPostaSeqC7-F71-1-2-1-1-BBB)F2-118-2-3-1-B	121:250576209
TC098	Group IV	([CML390/CML206]-BB-2-4-BBB/LaPostaSeqC7-F71-1-2-1-1-BBB)F2-118-3-5-1-B	122:250576210
TC099	Group IV	([CML390/CML206]-BB-2-4-BBB/LaPostaSeqC7-F71-1-2-1-1-BBB)F2-118-4-1-1-B	123:250576211
TC100	Group IV	([CML390/CML206]-BB-2-4-BBB/LaPostaSeqC7-F71-1-2-1-1-BBB)F2-118-5-6-1-B	124:250576212
TC101	Group IV	([CML390/CML206]-BB-2-4-BBB/LaPostaSeqC7-F71-1-2-1-1-BBB)F2-118-7-1-1-B	125:250576213
TC102	Group IV	([CML390/CML206]-BB-2-4-BBB/LaPostaSeqC7-F71-1-2-1-1-BBB)F2-127-4-2-1-B	126:250576214
TC103	Group IV	([CML390/CML206]-BB-2-4-BBB/LaPostaSeqC7-F71-1-2-1-1-BBB)F2-127-5-4-1-B	127:250576215
TC104	Group IV	([CML390/CML206]-BB-2-4-BBB/LaPostaSeqC7-F71-1-2-1-1-BBB)F2-127-8-1-1-B	128:250576216
TC105	Group IV	([CML390/CML206]-BB-2-4-BBB/LaPostaSeqC7-F71-1-2-1-1-BBB)F2-139-5-1-1-B	130:250576218
TC106	Group IV	([CML390/CML206]-BB-2-4-BBB/LaPostaSeqC7-F71-1-2-1-1-BBB)F2-139-6-2-1-B	131:250576219
TC107	Group IV	([CML390/CML206]-BB-2-4-BBB/LaPostaSeqC7-F71-1-2-1-1-BBB)F2-139-8-2-1-B	132:250576220
TC108	Group IV	([CML390/CML206]-BB-2-4-BBB/LaPostaSeqC7-F71-1-2-1-1-BBB)F2-144-1-2-1-B	133:250576221
TC109	Group IV	([CML390/CML206]-BB-2-4-BBB/LaPostaSeqC7-F71-1-2-1-1-BBB)F2-144-2-1-1-B	134:250576222
TC110	Group IV	([CML390/CML206]-BB-2-4-BBB/LaPostaSeqC7-F71-1-2-1-1-BBB)F2-144-4-2-1-B	135:250576179
TC111	Group IV	([CML390/CML206]-BB-2-4-BBB/LaPostaSeqC7-F71-1-2-1-1-BBB)F2-181-1-1-1-B	136:250576180
TC112	Group IV	([CML390/CML206]-BB-2-4-BBB/LaPostaSeqC7-F71-1-2-1-1-BBB)F2-181-2-1-1-B	137:250576181
TC115	Group IV	(INTA-F2-192-2-1-1-1-B*9/[Ent320:92SEW2-77/[DMRESR-W]EarlySel-#I-2-4-B/CML386]-B-11-3-B-2-#-B*4)F2-144-6-3-1-B	179:250576227
TC124	Group IV	(INTA-F2-192-2-1-1-1-B*9/[Ent320:92SEW2-77/[DMRESR-W]EarlySel-#I-2-4-B/CML386]-B-11-3-B-2-#-B*4)F2-165-7-3-1-B	189:250576238
TC149	Group IV	([Ent320:92SEW2-77/[DMRESR-W]EarlySel-#I-2-4-B/CML386]-B-22-1-B-2-#-1-BB-1-B/INTA-F2-192-2-1-1-1-B*9)F2-236-3-1-1-B	218:250576425
TC150	Group IV	([Ent320:92SEW2-77/[DMRESR-W]EarlySel-#I-2-4-B/CML386]-B-22-1-B-2-#-1-BB-1-B/INTA-F2-192-2-1-1-1-B*9)F2-236-6-1-1-B	219:250576426
TC155	Group IV	(INTA-F2-192-2-1-1-1-B*7-3-B/MAS[MSR/312]-117-2-2-1-B*4-2-1-B)F2-60-1-1-1-B	238:250576445
TC164	Group IV	(INTA-F2-192-2-1-1-1-B*7-3-B/MAS[MSR/312]-117-2-2-1-B*4-2-1-B)F2-181-1-1-1-B	247:250576455
TC181	Group IV	([Ent320:92SEW2-77/[DMRESR-W]EarlySel-#I-2-4-B/CML386]-B-11-3-B-2-#-B*4/[INTA-2-1-3/INTA-60-1-2]-X-11-6-3-BBB)F2-159-8-1-1-B	268:250576476
TC190	Group IV	(ZEWAc1F2-151-6-1-B-1-BBB-1-B/ZEWAc1F2-300-2-2-B-1-B*4-1-B)F2-149-4-1-1-B	278:250576486
TC195	Group IV	(ZEWAc1F2-219-4-3-B-1-B*4-3-B/ZEWAc1F2-80-1-1-B-1-B*4-1-B)F2-31-2-1-1-B	284:250576492
TC196	Group IV	(ZEWAc1F2-219-4-3-B-1-B*4-3-B/ZEWAc1F2-80-1-1-B-1-B*4-1-B)F2-47-1-1-1-B	285:250576493
TC206	Group IV	(ZEWAc1F2-219-4-3-B-1-B*4-3-B/ZEWAc1F2-80-1-1-B-1-B*4-1-B)F2-124-6-4-1-B	SM_770_295:250508033

## Sheet: Supplementary Table S2
Supplementary Table S2. Summary of SNPs distribution across the ten maize chromosomes
Chromosome	No of SNPs	Chromosome length (bp)	Density of SNP (bp/SNP)	Density/ l Mb
1	33874	301242402	8893.03	112.45
2	26310	236964067	9006.62	111.03
3	25144	232006794	8562.65	108.38
4	20480	241245849	9227.12	84.89
5	25430	217748191	11779.6	116.79
6	17268	168982406	9552.97	102.19
7	17830	176518893	9900.11	101.01
8	18389	175669488	9785.87	104.68
9	16188	156398578	9661.39	103.5
10	14629	149478188	10217.9	97.87
Total	215542	2056254856	96587.3	1042.78

## Sheet: Supplementary Table S3
Supplementary Table S3: Significant QTNs identified for eight traits across multi-environment trials under Optimum conditions using six multi-locus GWAS models
Trait name	Method	SNP	Chromosome	Marker position (bp)	QTN effect	LOD score	'-log10(P)'	R² (%)	MAF	Genotype for code 1	Var_error	Var_phen (total)
AD	FASTmrMLM	S1_287728649	1	287728649	0.5234	7.11	7.9777	3.898	0.2373	C
AD	FASTmrEMMA	S1_287728649	1	287728649	1.1481	5.8122	6.6387	4.4708	0.2373	C	2.0103	5.2107
AD	pKWmEB	S2_151735225	2	151735225	-0.4065	4.0701	4.8251	5.9483	0.2799	C	1.3951	5.2107
AD	ISIS EM-BLASSO	S2_151735225	2	151735225	-0.5594	6.0621	6.8972	4.9692	0.2775	C
AD	FASTmrMLM	S2_2083477	2	2083477	0.346	3.3969	4.1163	2.2918	0.4597	G
AD	pLARmEB	S2_2083477	2	2083477	0.5032	3.2009	3.9087	4.8467	0.4597	G
AD	FASTmrEMMA	S2_235066497	2	235066497	0.7468	3.8113	4.5534	2.5122	0.4788	A
AD	pKWmEB	S2_235066497	2	235066497	0.3732	5.798	6.6241	4.9112	0.4744	A
AD	FASTmrMLM	S3_159681024	3	159681024	0.6505	7.5567	8.437	7.8884	0.3284	C
AD	pKWmEB	S3_159681024	3	159681024	0.4798	4.8474	5.6373	6.5059	0.3312	C
AD	mrMLM	S3_189470761	3	189470761	0.4917	3.6316	4.3641	2.0001	0.1111	T
AD	FASTmrMLM	S3_189470761	3	189470761	0.5542	5.9068	6.7366	2.5416	0.1102	T
AD	mrMLM	S4_186874259	4	186874259	-0.6948	5.0446	5.8425	6.7879	0.2329	A
AD	pLARmEB	S4_186874259	4	186874259	-0.5221	4.218	4.9801	3.8332	0.2309	A
AD	pKWmEB	S4_186874259	4	186874259	-0.4893	5.9684	6.8004	6.9775	0.2329	A
AD	FASTmrMLM	S7_174717788	7	174717788	0.611	7.2695	8.1418	7.1507	0.4915	G
AD	FASTmrEMMA	S7_174717788	7	174717788	1.1804	4.9807	5.7761	6.5126	0.4915	G
AD	pLARmEB	S8_105322358	8	105322358	1.0619	9.1441	10.0638	12.6634	0.1653	G
AD	ISIS EM-BLASSO	S8_105322358	8	105322358	0.7328	4.4604	5.2336	6.0314	0.1653	G
SD	pLARmEB	S1_84434846	1	84434846	-0.3647	3.5521	4.2803	1.8847	0.2436	G	1.3164	5.3481
SD	pKWmEB	S1_84434846	1	84434846	-0.3725	5.7701	6.5952	5.7092	0.2457	G	1.2733	5.3481
SD	mrMLM	S10_7585289	10	7585289	-0.8421	5.5402	6.357	10.5355	0.2564	T
SD	pKWmEB	S10_9473389	10	9473389	0.2321	3.2561	3.9672	1.9138	0.4359	G
SD	FASTmrMLM	S2_55560045	2	55560045	-0.6279	5.7125	6.5356	4.6269	0.1843	G
SD	pLARmEB	S2_55560045	2	55560045	-0.3435	3.093	3.7942	1.3273	0.1843	G
SD	pKWmEB	S2_55560045	2	55560045	-0.472	4.6856	5.4687	4.7124	0.1859	G
SD	ISIS EM-BLASSO	S2_55560045	2	55560045	-0.5662	4.9197	5.7126	3.7621	0.1843	G
SD	FASTmrMLM	S3_159681024	3	159681024	0.4556	4.5266	5.3028	3.7689	0.3284	C
SD	pLARmEB	S3_159681024	3	159681024	0.5171	5.2468	6.0526	4.653	0.3284	C
SD	mrMLM	S8_105322358	8	105322358	1.2142	7.7331	8.6181	16.0554	0.1667	G
SD	FASTmrMLM	S8_105322358	8	105322358	0.8294	6.2123	7.0524	7.5266	0.1653	G
SD	pLARmEB	S8_105322358	8	105322358	1.0541	12.3075	13.2892	11.6506	0.1653	G
SD	pKWmEB	S8_105322358	8	105322358	0.5664	7.7941	8.6807	10.8612	0.1667	G
SD	ISIS EM-BLASSO	S8_105322358	8	105322358	0.6035	3.618	4.3498	3.9857	0.1653	G
SD	FASTmrEMMA	S8_164736855	8	164736855	-1.0957	4.9741	5.7691	3.542	0.2034	G
SD	pLARmEB	S8_164736855	8	164736855	-0.7281	9.9456	10.8827	6.345	0.2034	G
SD	pKWmEB	S8_164736855	8	164736855	-0.4733	5.5974	6.4163	6.3487	0.2051	G
SD	mrMLM	S9_18623540	9	18623540	0.6593	6.2183	7.0586	5.6355	0.2073	C
SD	FASTmrMLM	S9_18623540	9	18623540	0.4963	5.0578	5.8562	3.2082	0.2055	C
SD	pLARmEB	S9_18623540	9	18623540	0.4581	5.3651	6.1754	2.619	0.2055	C
SD	pKWmEB	S9_18623540	9	18623540	0.3252	4.6843	5.4673	3.5455	0.2073	C
GY	FASTmrMLM	S1_191855978	1	191855978	0.1842	3.9267	4.6746	2.0044	0.1907	C
GY	pLARmEB	S1_191855978	1	191855978	0.1846	3.5519	4.28	1.6096	0.1907	C	0.2534	1.097
GY	pKWmEB	S1_191855978	1	191855978	0.22	4.4686	5.2422	5.0388	0.1923	C	0.3822	1.097
GY	mrMLM	S10_128990374	10	128990374	0.2922	4.6268	5.4074	7.2803	0.485	A
GY	FASTmrEMMA	S10_128990374	10	128990374	0.486	3.7367	4.4748	5.0818	0.4852	A
GY	ISIS EM-BLASSO	S10_128990374	10	128990374	0.2575	5.347	6.1567	5.9997	0.4852	A
GY	FASTmrMLM	S2_188371742	2	188371742	0.1796	4.1481	4.9069	2.8798	0.4089	A
GY	pKWmEB	S2_188371742	2	188371742	0.2461	7.7227	8.6074	7.873	0.4124	A
GY	ISIS EM-BLASSO	S2_188371742	2	188371742	0.2787	6.5743	7.426	6.9347	0.4089	A	0.4134	1.097
GY	FASTmrMLM	S3_5850577	3	5850577	0.1736	4.4987	5.2736	2.5203	0.3347	A
GY	pLARmEB	S3_5850577	3	5850577	0.1532	3.8109	4.5529	1.5689	0.3347	A
GY	pKWmEB	S3_5850577	3	5850577	0.2292	7.8764	8.7652	6.7906	0.3376	A
GY	ISIS EM-BLASSO	S3_5850577	3	5850577	0.1951	5.1685	5.9713	3.1822	0.3347	A
GY	FASTmrMLM	S4_20513596	4	20513596	0.233	6.8846	7.7457	4.6087	0.3623	G
GY	FASTmrEMMA	S4_20513596	4	20513596	0.5591	5.653	6.4739	6.4935	0.3623	G
GY	pLARmEB	S4_20513596	4	20513596	0.1599	3.9203	4.6679	1.7353	0.3623	G
GY	FASTmrMLM	S4_239423924	4	239423924	-0.2677	7.391	8.2667	4.728	0.2669	C
GY	pLARmEB	S4_239423924	4	239423924	-0.3223	12.3998	13.383	5.4822	0.2669	C
GY	FASTmrMLM	S5_13275495	5	13275495	0.2373	5.5207	6.3368	3.2742	0.1822	C
GY	pKWmEB	S5_13275495	5	13275495	0.2684	5.4055	6.2174	4.7799	0.1838	C
GY	FASTmrMLM	S5_193538664	5	193538664	-0.2916	5.5305	6.347	6.5721	0.4195	C
GY	FASTmrEMMA	S5_193538664	5	193538664	-0.7454	5.658	6.4791	5.359	0.4195	C
GY	pLARmEB	S5_193538664	5	193538664	-0.4061	9.6806	10.6121	10.1942	0.4195	C
GY	pKWmEB	S5_193538664	5	193538664	-0.3421	6.4513	7.2991	9.8974	0.4209	C
GY	FASTmrMLM	S5_215831335	5	215831335	0.1339	3.3822	4.1008	1.428	0.303	C
GY	FASTmrEMMA	S5_215831335	5	215831335	0.3575	3	3.6953	2.3492	0.303	C
GY	FASTmrMLM	S5_56376224	5	56376224	-0.1711	3.8526	4.5967	1.8078	0.2034	T
GY	pLARmEB	S5_56376224	5	56376224	-0.3499	9.6991	10.631	6.0496	0.2034	T
GY	pLARmEB	S8_159501530	8	159501530	-0.4173	11.65	12.6202	7.7024	0.178	A
GY	pKWmEB	S8_159501530	8	159501530	-0.421	13.0863	14.0808	14.6851	0.1795	A
GY	pLARmEB	S9_64028992	9	64028992	-0.1701	5.6117	6.4311	1.5998	0.2309	C
GY	pKWmEB	S9_64028992	9	64028992	-0.2721	5.7336	6.5574	7.4167	0.2329	C
ASI	FASTmrEMMA	S2_184889991	2	184889991	0.3122	3.8351	4.5783	2.0298	0.3644	R
ASI	pKWmEB	S2_184889991	2	184889991	0.1904	4.3514	5.1197	3.456	0.3632	A
ASI	pLARmEB	S2_57056109	2	57056109	0.2567	12.1331	13.1118	5.9233	0.1229	C
ASI	ISIS EM-BLASSO	S2_57056109	2	57056109	0.2313	7.6349	8.5173	5.4141	0.1229	C
ASI	FASTmrEMMA	S4_54508603	4	54508603	-0.322	4.8895	5.6811	3.4827	0.2034	A
ASI	pLARmEB	S4_54508603	4	54508603	-0.1549	6.3981	7.2442	3.2943	0.2034	A
ASI	pKWmEB	S4_54508603	4	54508603	-0.1022	3.221	3.93	2.8048	0.2051	A
ASI	pLARmEB	S5_178668491	5	178668491	-0.217	10.0422	10.9813	5.5304	0.161	G
ASI	ISIS EM-BLASSO	S5_178668491	5	178668491	-0.1768	5.3636	6.1739	4.1342	0.161	G
ASI	FASTmrMLM	S5_19679910	5	19679910	0.1398	6.4314	7.2786	4.0431	0.4703	T
ASI	pLARmEB	S5_19679910	5	19679910	0.0843	3.9047	4.6515	1.3804	0.4703	T
ASI	FASTmrMLM	S5_208637730	5	208637730	-0.2014	9.6538	10.5847	7.0978	0.2797	A
ASI	ISIS EM-BLASSO	S5_208637730	5	208637730	-0.1905	7.8919	8.7811	6.714	0.2797	A
ASI	FASTmrMLM	S5_2748475	5	2748475	-0.1329	6.0716	6.907	3.1902	0.3347	A
ASI	pLARmEB	S5_2748475	5	2748475	-0.116	5.7178	6.541	2.2817	0.3347	A
ASI	FASTmrMLM	S5_5904206	5	5904206	0.2579	5.341	6.1504	4.524	0.0805	G
ASI	pLARmEB	S5_5904206	5	5904206	0.315	9.5331	10.4614	6.337	0.0805	G
ASI	pKWmEB	S5_5904206	5	5904206	0.2429	5.3126	6.121	6.3984	0.0812	G
ASI	ISIS EM-BLASSO	S5_5904206	5	5904206	0.3198	8.0361	8.929	7.3579	0.0805	G
ASI	FASTmrMLM	S5_7768731	5	7768731	0.2626	7.7782	8.6644	7.3102	0.1335	G
ASI	pLARmEB	S5_7768731	5	7768731	0.1787	3.7658	4.5054	3.1776	0.1335	G
ASI	FASTmrMLM	S6_159006932	6	159006932	-0.2593	14.274	15.2868	14.0799	0.4958	T
ASI	FASTmrEMMA	S6_159006932	6	159006932	-0.3741	3.6842	4.4196	7.4987	0.4958	T
ASI	pLARmEB	S6_159006932	6	159006932	-0.179	10.3286	11.2736	6.2991	0.4958	T
ASI	pKWmEB	S6_159006932	6	159006932	-0.1291	3.95	4.6991	6.8014	0.4915	T
ASI	ISIS EM-BLASSO	S6_159006932	6	159006932	-0.1654	5.8795	6.7084	6.0603	0.4958	T
ASI	FASTmrMLM	S6_166798723	6	166798723	-0.1267	4.1089	4.8658	2.9204	0.2945	T
ASI	pLARmEB	S6_166798723	6	166798723	-0.1492	6.6546	7.5088	3.8017	0.2945	T
ASI	FASTmrMLM	S9_105055329	9	105055329	-0.1479	4.1728	4.9328	4.5779	0.4852	G
ASI	pLARmEB	S9_105055329	9	105055329	-0.135	6.4345	7.2818	3.5834	0.4852	G
ASI	ISIS EM-BLASSO	S9_105055329	9	105055329	-0.1564	5.1787	5.9819	5.4183	0.4852	G
ASI	pLARmEB	S9_58496824	9	58496824	0.1937	3.2916	4.0049	2.6997	0.0975	C
ASI	pKWmEB	S9_58496824	9	58496824	0.2482	6.1338	6.9713	5.9916	0.0983	C
ASI	ISIS EM-BLASSO	S9_58496824	9	58496824	0.2692	3.7778	4.5181	5.8723	0.0975	C
EPH	pKWmEB	S1_10223286	1	10223286	0.0034	3.8183	4.5607	5.8513	0.3611	T	0.0003	0.0006
EPH	FASTmrEMMA	S1_12311686	1	12311686	0.0007	5.3266	6.1354	0.0108	0.1589	C	0.0001	0.0006
EPH	pLARmEB	S1_12311686	1	12311686	0.0012	4.4715	5.2452	0.1377	0.1589	C
EPH	FASTmrMLM	S10_106248373	10	106248373	-0.0016	4.2113	4.9731	0.419	0.3792	C
EPH	FASTmrEMMA	S10_106248373	10	106248373	-0.0011	3.015	3.7112	0.0426	0.3792	C
EPH	FASTmrEMMA	S10_144933522	10	144933522	-0.0006	15.3959	16.4246	0.0047	0.0869	C
EPH	pLARmEB	S10_144933522	10	144933522	-0.0022	11.2704	12.2336	0.2646	0.0869	C
EPH	FASTmrMLM	S10_1909427	10	1909427	-0.0007	5.3143	6.1227	0.0299	0.1186	T
EPH	pLARmEB	S10_1909427	10	1909427	-0.0008	13.8844	14.8914	0.0418	0.1186	T
EPH	FASTmrMLM	S2_144129412	2	144129412	0.0007	8.1924	9.0893	0.0703	0.4428	T
EPH	pLARmEB	S2_144129412	2	144129412	0.0009	6.3247	7.1685	0.1247	0.4428	T
EPH	FASTmrMLM	S2_233748945	2	233748945	0.0038	12.8127	13.8028	1.5613	0.1992	T
EPH	pKWmEB	S2_233748945	2	233748945	0.0038	4.5022	5.2773	3.2572	0.2009	T
EPH	FASTmrEMMA	S2_233910508	2	233910508	-0.001	7.3156	8.1891	0.0345	0.4195	A
EPH	pLARmEB	S2_233910508	2	233910508	-0.0003	3.0626	3.7618	0.0166	0.4195	A
EPH	FASTmrMLM	S2_235064709	2	235064709	-0.0009	19.7732	20.8548	0.1199	0.2839	C
EPH	FASTmrEMMA	S2_235348709	2	235348709	0.0003	13.448	14.4482	0.0014	0.1059	A
EPH	FASTmrMLM	S3_223539203	3	223539203	-0.0004	4.5304	5.3067	0.0118	0.1356	G
EPH	FASTmrEMMA	S3_223539203	3	223539203	-0.0032	6.7781	7.636	0.1786	0.1356	G
EPH	FASTmrMLM	S3_3699119	3	3699119	-0.0004	15.4642	16.4939	0.0314	0.411	A
EPH	pLARmEB	S3_3699119	3	3699119	1.3123e-05	3.5075	4.2332	2.7327e-05	0.411	A
EPH	FASTmrMLM	S4_20100599	4	20100599	-0.0042	4.196	4.9571	1.9055	0.2013	G
EPH	pKWmEB	S4_20100599	4	20100599	-0.0056	4.1137	4.8708	8.176	0.203	G
EPH	FASTmrMLM	S4_20772768	4	20772768	-0.0009	12.21	13.19	0.0366	0.0657	A
EPH	pLARmEB	S4_20772768	4	20772768	-0.0014	4.1414	4.8999	0.075	0.0657	A
EPH	FASTmrMLM	S4_837364	4	837364	0.0004	3.2772	3.9896	0.0163	0.1801	G
EPH	pLARmEB	S4_837364	4	837364	0.0003	8.9688	9.8845	0.0095	0.1801	G
EPH	FASTmrMLM	S5_164534252	5	164534252	0.0011	3.7297	4.4674	0.1027	0.1398	T
EPH	pKWmEB	S5_164534252	5	164534252	0.0006	5.0958	5.8958	2.4392	0.141	T
EPH	FASTmrMLM	S6_105538877	6	105538877	0.0009	3.3919	4.111	0.0681	0.1631	C
EPH	ISIS EM-BLASSO	S6_105538877	6	105538877	0.0045	4.1013	4.8578	1.8245	0.1631	C
EPH	FASTmrMLM	S7_172752435	7	172752435	0.0012	15.9521	16.9883	0.0917	0.1038	T
EPH	pLARmEB	S7_172752435	7	172752435	0.0008	6.7458	7.6027	0.0394	0.1038	T
EPH	FASTmrMLM	S8_145140985	8	145140985	0.001	21.1687	22.2648	0.1722	0.4428	T
EPH	pLARmEB	S8_145140985	8	145140985	0.0006	3.8324	4.5755	0.0584	0.4428	T
EPH	FASTmrMLM	S8_935933	8	935933	0.0067	22.7809	23.8926	1.9624	0.0699	G
EPH	pLARmEB	S8_935933	8	935933	0.0033	6.3885	7.2343	0.4724	0.0699	G
EPH	pKWmEB	S8_935933	8	935933	0.0047	5.3885	6.1997	5.843	0.0705	G
EPH	FASTmrMLM	S9_147981844	9	147981844	-0.0033	27.9936	29.1491	0.2798	0.1822	K
EPH	pLARmEB	S9_147981844	9	147981844	-0.0027	15.2721	16.2991	0.1875	0.1822	K
EPP	FASTmrMLM	S1_8623324	1	8623324	-0.0026	8.1553	9.0513	0.2617	0.2203	C	0.0004	0.0019
EPP	pLARmEB	S1_8623324	1	8623324	-0.0044	4.5302	5.3065	0.7448	0.2203	C	0.0002	0.0019
EPP	FASTmrMLM	S10_10170518	10	10170518	0.0013	17.7961	18.8554	0.0492	0.1377	G
EPP	FASTmrEMMA	S10_10170518	10	10170518	0.0001	5.1858	5.9893	7.2116e-05	0.1377	G
EPP	FASTmrMLM	S10_14445038	10	14445038	0.0019	5.3805	6.1914	0.1373	0.2076	G
EPP	pLARmEB	S10_14445038	10	14445038	0.0013	4.6428	5.424	0.0648	0.2076	G
EPP	FASTmrMLM	S3_227083947	3	227083947	-0.001	16.9645	18.0137	0.012	0.0551	A
EPP	pLARmEB	S3_227083947	3	227083947	-0.0018	6.3299	7.1738	0.0359	0.0551	A
EPP	FASTmrMLM	S4_832921	4	832921	-0.0031	13.6532	14.6566	0.1423	0.0593	C
EPP	ISIS EM-BLASSO	S4_832921	4	832921	-0.0052	3.0528	3.7514	0.4022	0.0593	C	0.001	0.0019
EPP	FASTmrMLM	S5_189804523	5	189804523	0.004	15.1767	16.2024	0.8286	0.4449	A
EPP	FASTmrEMMA	S5_189804523	5	189804523	0.0031	13.0704	14.0647	0.1198	0.4449	A
EPP	FASTmrEMMA	S5_215567300	5	215567300	0.0001	3.3703	4.0882	9.6139e-05	0.214	G
EPP	pLARmEB	S5_215567300	5	215567300	0.0026	4.0016	4.7532	0.2566	0.214	G
EPP	FASTmrMLM	S6_102403699	6	102403699	-0.0009	4.9212	5.7141	0.0249	0.1864	C
EPP	pLARmEB	S6_102403699	6	102403699	-0.0045	3.0009	3.6962	0.6864	0.1864	C
EPP	FASTmrMLM	S7_124219564	7	124219564	0.0005	23.9447	25.0669	0.0108	0.2288	A
EPP	pLARmEB	S7_124219564	7	124219564	-4.4748e-05	6.617	7.47	7.8458e-05	0.2288	A
EPP	FASTmrMLM	S8_119054591	8	119054591	0.0012	10.4726	11.4205	0.0768	0.3432	C
EPP	FASTmrEMMA	S8_119054591	8	119054591	0.001	5.3745	6.1852	0.012	0.3432	C
EPP	pKWmEB	S8_119054591	8	119054591	0.0071	3.3554	4.0724	11.4166	0.3462	C	0.0009	0.0019
EPP	FASTmrMLM	S8_75600223	8	75600223	0.0086	3.8474	4.5913	2.0434	0.1441	T
EPP	FASTmrEMMA	S8_75600223	8	75600223	0.0005	5.3599	6.1701	0.0018	0.1441	T
EPP	pKWmEB	S8_75600223	8	75600223	0.0036	3.6895	4.4251	5.4795	0.1453	T
EPP	FASTmrMLM	S9_151634052	9	151634052	0.001	15.6814	16.714	0.0334	0.1843	A
EPP	pLARmEB	S9_151634052	9	151634052	0.0024	3.2716	3.9837	0.1907	0.1843	A
EPP	FASTmrMLM	S9_66912879	9	66912879	-0.0013	37.6914	38.9103	0.0266	0.0784	G
EPP	FASTmrEMMA	S9_66912879	9	66912879	0.0001	3.3082	4.0224	4.4606e-05	0.0784	G
EH	mrMLM	S1_7555731	1	7555731	-1.7397	7.5488	8.4288	3.1701	0.3333	G
EH	FASTmrMLM	S1_7555731	1	7555731	-1.8789	7.361	8.2359	4.13	0.3305	G	21.4164	77.0753
EH	pLARmEB	S1_7555731	1	7555731	-2.0409	8.5662	9.4723	1.7387	0.3305	G	23.1273	77.0753
EH	pKWmEB	S1_7555731	1	7555731	-0.9777	3.2188	3.9277	2.6654	0.3333	G
EH	FASTmrMLM	S1_86945492	1	86945492	3.1595	8.0509	8.9442	5.2488	0.1017	A
EH	pKWmEB	S1_86945492	1	86945492	2.86	7.3055	8.1788	5.0119	0.1026	A	24.3983	77.0753
EH	ISIS EM-BLASSO	S1_86945492	1	86945492	3.6891	10.3917	11.338	7.1562	0.1017	A	25.5887	77.0753
EH	FASTmrMLM	S10_141529588	10	141529588	1.7196	5.9543	6.7858	2.4865	0.2331	C
EH	pLARmEB	S10_141529588	10	141529588	1.4122	4.3619	5.1307	0.5984	0.2331	C
EH	pKWmEB	S10_141529588	10	141529588	1.2284	3.9303	4.6784	2.3445	0.2265	C
EH	FASTmrMLM	S10_144933522	10	144933522	-2.1444	3.106	3.808	1.9346	0.0869	C
EH	pKWmEB	S10_144933522	10	144933522	-3.4121	8.8991	9.8131	7.3579	0.0876	C
EH	FASTmrMLM	S10_88758826	10	88758826	-2.6725	7.4716	8.3495	6.7902	0.2161	A
EH	pLARmEB	S10_88758826	10	88758826	-2.6224	6.783	7.6411	2.333	0.2161	A
EH	mrMLM	S10_88760138	10	88760138	-4.318	5.8126	6.6392	16.059	0.2222	G
EH	ISIS EM-BLASSO	S10_88760138	10	88760138	-3.1236	8.683	9.5919	9.3862	0.2203	G
EH	FASTmrMLM	S2_2224782	2	2224782	-1.259	3.8023	4.5438	2.0559	0.464	A
EH	pLARmEB	S2_2224782	2	2224782	-1.8338	6.3351	7.1792	1.5564	0.464	A
EH	pKWmEB	S2_2224782	2	2224782	-1.9892	7.6878	8.5716	7.7733	0.4679	A
EH	ISIS EM-BLASSO	S2_2224782	2	2224782	-1.8003	6.0094	6.8427	4.204	0.464	A
EH	FASTmrMLM	S3_221276451	3	221276451	1.8038	4.5372	5.3138	4.1337	0.4089	G
EH	FASTmrEMMA	S3_221276451	3	221276451	6.82	6.7737	7.6315	14.0104	0.4089	G
EH	mrMLM	S3_4719017	3	4719017	4.1919	5.8341	6.6614	7.459	0.0833	C
EH	pLARmEB	S3_4719017	3	4719017	2.4826	4.4626	5.2359	1.0426	0.0826	C
EH	pKWmEB	S5_3429314	5	3429314	1.4375	4.1249	4.8826	3.4826	0.344	T
EH	ISIS EM-BLASSO	S5_3429314	5	3429314	1.8693	4.0958	4.8521	4.1791	0.3411	T
EH	FASTmrMLM	S6_96562350	6	96562350	-2.0698	8.2399	9.138	4.9195	0.3475	A
EH	FASTmrEMMA	S6_96562350	6	96562350	-5.3274	6.1987	7.0384	8.0367	0.3475	A
EH	pLARmEB	S6_96562350	6	96562350	-1.682	5.3427	6.1522	1.1593	0.3475	A
EH	pKWmEB	S8_8273703	8	8273703	2.4311	9.9869	10.9249	7.2367	0.2244	A
EH	ISIS EM-BLASSO	S8_8273703	8	8273703	1.7947	4.371	5.1402	3.0985	0.2225	A
EH	pLARmEB	S9_45578052	9	45578052	1.6194	5.2505	6.0565	1.1552	0.3623	T
EH	mrMLM	S9_81305302	9	81305302	-1.9114	5.9718	6.8039	4.2193	0.4209	T
EH	FASTmrEMMA	S9_95742120	9	95742120	4.4779	6.2748	7.117	5.4497	0.3771	A
EH	pKWmEB	S9_95742120	9	95742120	1.2179	3.1235	3.8266	2.7402	0.3718	A
PH	FASTmrMLM	S1_200500207	1	200500207	4.9694	6.0776	6.9132	3.0573	0.0699	G	62.6665	239.174
PH	pLARmEB	S1_200500207	1	200500207	4.3868	5.6045	6.4237	2.3824	0.0699	G	48.0999	239.174
PH	mrMLM	S1_207390821	1	207390821	3.5259	8.3243	9.2245	4.8392	0.3526	G
PH	FASTmrMLM	S1_242503021	1	242503021	-3.525	5.2573	6.0635	2.8074	0.1419	T
PH	pLARmEB	S1_242503021	1	242503021	-3.588	8.0674	8.9611	2.9085	0.1419	T
PH	pLARmEB	S1_283188006	1	283188006	-3.1359	7.5112	8.3902	3.8802	0.3644	C
PH	pKWmEB	S1_283188006	1	283188006	-2.3724	3.3615	4.0789	4.7928	0.3675	C	72.9076	239.174
PH	FASTmrEMMA	S2_165871716	2	165871716	6.2074	3.9076	4.6545	2.4022	0.2013	C	85.2032	239.174
PH	pKWmEB	S2_165871716	2	165871716	4.8906	10.0597	10.9992	7.3856	0.1944	C
PH	ISIS EM-BLASSO	S2_165871716	2	165871716	3.1107	4.5534	5.3308	2.3675	0.2013	C
PH	FASTmrMLM	S2_2224782	2	2224782	-2.1421	4.9092	5.7016	1.918	0.464	A
PH	pLARmEB	S2_2224782	2	2224782	-1.3415	3.2763	3.9886	0.7522	0.464	A
PH	FASTmrMLM	S2_36458273	2	36458273	-3.13	8.2064	9.1037	3.9901	0.4364	T
PH	pLARmEB	S2_36458273	2	36458273	-2.2249	6.6629	7.5173	2.0161	0.4364	T
PH	pKWmEB	S3_172201680	3	172201680	-5.8879	9.268	10.1905	10.0773	0.1047	G
PH	ISIS EM-BLASSO	S3_172201680	3	172201680	-3.0196	3.2801	3.9927	1.4949	0.1038	G
PH	FASTmrMLM	S3_182486976	3	182486976	2.1327	3.6126	4.3441	1.7704	0.3517	T
PH	pLARmEB	S3_182486976	3	182486976	2.9019	6.3377	7.1819	3.2778	0.3517	T
PH	FASTmrEMMA	S3_215788039	3	215788039	-6.5865	4.6257	5.4062	4.4026	0.4449	C
PH	pKWmEB	S3_215788039	3	215788039	-2.6029	4.8767	5.6678	9.7674	0.4402	C
PH	ISIS EM-BLASSO	S3_215788039	3	215788039	-3.5317	6.0101	6.8435	5.1307	0.4449	C
PH	FASTmrMLM	S4_157615593	4	157615593	3.2716	6.5328	7.3832	4.4701	0.4894	A
PH	pLARmEB	S4_157615593	4	157615593	2.595	6.0395	6.8739	2.8124	0.4894	A
PH	FASTmrEMMA	S6_96553422	6	96553422	-5.8288	4.1247	4.8823	3.2286	0.4174	A
PH	pLARmEB	S6_96553422	6	96553422	-1.9843	4.0022	4.7539	1.6292	0.4174	A
PH	pKWmEB	S6_96553422	6	96553422	-2.2356	4.1938	4.9548	7.7873	0.4209	A

## Sheet: Supplementary Table S4
Supplementary Table S4: Significant QTNs identified for eight traits across multi-environment trials under Drought conditions using six multi-locus GWAS models
Trait name	Method	SNP	Chromosome	Marker position (bp)	QTN effect	LOD score	'-log10(P)'	R² (%)	MAF	Genotype for code 1	Var_error	Var_phen (total)
GY	FASTmrMLM	S1_216149215	1	216149215	0.181	5.4207	6.2331	3.4816	0.1949	G	0.244	0.637
GY	ISIS EM-BLASSO	S1_216149215	1	216149215	0.2415	8.974	9.8898	6.2055	0.1949	G	0.2407	0.637
GY	pKWmEB	S10_15235873	10	15235873	-0.1554	5.2054	6.0096	4.5502	0.4744	T
GY	ISIS EM-BLASSO	S10_15235873	10	15235873	-0.106	4.0265	4.7794	1.7636	0.4746	T
GY	FASTmrMLM	S2_194907656	2	194907656	-0.3003	9.5269	10.4551	11.0738	0.2542	A
GY	pLARmEB	S2_194907656	2	194907656	-0.2506	4.9146	5.7073	7.7192	0.2542	A
GY	ISIS EM-BLASSO	S2_194907656	2	194907656	-0.2031	6.0911	6.9272	5.0664	0.2542	A
GY	pLARmEB	S2_36458273	2	36458273	-0.1964	4.771	5.5577	5.9001	0.4364	T	0.2991	0.637
GY	pKWmEB	S2_36458273	2	36458273	-0.159	5.5673	6.3851	6.8102	0.4359	T
GY	FASTmrMLM	S3_10514931	3	10514931	-0.2432	8.6406	9.5485	9.1656	0.411	A
GY	FASTmrEMMA	S3_10514931	3	10514931	-0.4587	6.4838	7.3327	7.4356	0.411	A	0.5086	0.637
GY	pLARmEB	S3_10514931	3	10514931	-0.176	4.6312	5.4119	4.8048	0.411	A
GY	pKWmEB	S3_10514931	3	10514931	-0.1967	7.2021	8.0725	9.4613	0.4145	A
GY	ISIS EM-BLASSO	S3_10514931	3	10514931	-0.2197	8.2029	9.1001	7.4847	0.411	A
GY	FASTmrMLM	S3_20746557	3	20746557	-0.1819	5.7417	6.5658	3.5683	0.2034	C
GY	ISIS EM-BLASSO	S3_20746557	3	20746557	-0.2525	8.0533	8.9467	6.8753	0.2034	C
GY	FASTmrMLM	S6_162696833	6	162696833	-0.1476	4.6376	5.4186	3.3383	0.4386	C
GY	ISIS EM-BLASSO	S8_153709633	8	153709633	-0.1692	5.6024	6.4215	4.4933	0.4576	A
GY	ISIS EM-BLASSO	S8_164932826	8	164932826	-0.259	5.9001	6.7297	4.8069	0.1208	G
GY	FASTmrMLM	S8_165183086	8	165183086	-0.177	5.586	6.4045	4.877	0.4237	C
GY	pLARmEB	S8_165183086	8	165183086	-0.1826	7.0543	7.9204	5.1971	0.4237	C
GY	pKWmEB	S8_165183086	8	165183086	-0.1417	3.7242	4.4617	5.4012	0.4274	C
GY	pLARmEB	S9_120745859	9	120745859	0.1247	3.0671	3.7666	1.9677	0.322	A
GY	ISIS EM-BLASSO	S9_120745859	9	120745859	0.113	3.0301	3.7273	1.6164	0.322	A
GY	pLARmEB	S9_32284156	9	32284156	-0.2423	4.4724	5.2462	3.3689	0.4237	T
GY	ISIS EM-BLASSO	S9_32284156	9	32284156	-0.1472	3.1895	3.8966	1.2426	0.4237	T
AD	FASTmrMLM	S1_286187136	1	286187136	0.6136	6.5554	7.4065	3.7187	0.286	T
AD	FASTmrEMMA	S1_286187136	1	286187136	1.7934	8.8006	9.7123	7.9155	0.286	T
AD	pLARmEB	S1_286187136	1	286187136	0.761	8.8182	9.7303	3.7565	0.286	T
AD	pKWmEB	S1_286187136	1	286187136	0.3724	3.0098	3.7057	3.1782	0.2799	T	2.8278	8.0827
AD	ISIS EM-BLASSO	S1_286187136	1	286187136	0.7057	6.5019	7.3513	4.9189	0.286	T	2.8568	8.0827
AD	FASTmrMLM	S1_32228028	1	32228028	-0.6837	7.5626	8.443	5.2744	0.3623	C	2.1832	8.0827
AD	FASTmrEMMA	S1_32228028	1	32228028	-1.4542	9.1666	10.0868	5.9064	0.3623	C	2.834	8.0827
AD	pKWmEB	S1_32228028	1	32228028	-0.6709	12.1456	13.1245	11.3678	0.3568	C
AD	FASTmrMLM	S1_41437741	1	41437741	-0.5028	3.5942	4.3247	2.8827	0.3432	A
AD	pLARmEB	S1_41437741	1	41437741	-0.8228	10.9791	11.9369	5.0704	0.3432	A
AD	mrMLM	S1_71137360	1	71137360	-0.9246	3.7496	4.4884	5.4426	0.1346	G	3.1238	8.0827
AD	FASTmrMLM	S1_98759960	1	98759960	-0.5281	3.6831	4.4184	1.7018	0.1271	Y
AD	FASTmrMLM	S2_212245407	2	212245407	-0.5884	3.8867	4.6326	2.3639	0.1483	A
AD	FASTmrEMMA	S2_212245407	2	212245407	-1.7182	5.7654	6.5903	4.3041	0.1483	A
AD	pLARmEB	S2_212245407	2	212245407	-0.8283	6.3798	7.2253	3.0759	0.1483	A
AD	pKWmEB	S2_212245407	2	212245407	-0.9831	8.8721	9.7855	10.6165	0.1496	A
AD	mrMLM	S2_55447683	2	55447683	0.6793	6.2967	7.1396	5.4658	0.3739	C
AD	pKWmEB	S2_55447683	2	55447683	0.8383	8.0361	8.929	12.1932	0.3739	C
AD	mrMLM	S3_208331031	3	208331031	0.6914	4.911	5.7035	4.6531	0.3056	C
AD	FASTmrMLM	S3_208331031	3	208331031	0.5181	3.7064	4.4429	2.6251	0.3114	C
AD	FASTmrEMMA	S3_208331031	3	208331031	1.7021	6.463	7.3112	6.9652	0.3114	C
AD	mrMLM	S4_240462959	4	240462959	-0.7607	4.2938	5.0594	5.8958	0.2991	C
AD	FASTmrEMMA	S4_240462959	4	240462959	-1.1514	5.3924	6.2038	3.3732	0.3051	C
AD	FASTmrMLM	S5_14637649	5	14637649	-0.8015	3.6982	4.4343	2.2399	0.072	C
AD	pKWmEB	S5_14637649	5	14637649	-0.75	3.703	4.4393	6.3489	0.0726	C
AD	ISIS EM-BLASSO	S5_14637649	5	14637649	-0.9001	3.8531	4.5973	2.8245	0.072	C
AD	FASTmrMLM	S8_174285182	8	174285182	0.4714	3.9702	4.7203	2.1525	0.2966	G
AD	FASTmrEMMA	S8_174285182	8	174285182	0.8736	3.0646	3.764	1.8298	0.2966	G
EH	FASTmrMLM	S2_60655022	2	60655022	3.9192	5.3049	6.113	6.2332	0.2881	T	96.4181	194.816
EH	ISIS EM-BLASSO	S2_60655022	2	60655022	4.0867	6.9066	7.7684	6.7773	0.2881	T	77.7126	194.816
EH	FASTmrMLM	S3_4715918	3	4715918	5.3014	5.9698	6.8018	6.0342	0.1102	G
EH	pKWmEB	S3_4715918	3	4715918	4.0214	5.3569	6.1669	6.1473	0.1111	G
EH	ISIS EM-BLASSO	S3_4715918	3	4715918	3.7182	3.0133	3.7094	2.9682	0.1102	G
EH	FASTmrMLM	S5_19048162	5	19048162	-5.8921	4.2622	5.0264	5.022	0.0678	R
EH	pLARmEB	S5_19048162	5	19048162	-4.5928	3.5787	4.3083	3.0514	0.0678	R
EH	pKWmEB	S5_19048162	5	19048162	-4.9706	5.2633	6.0698	6.0728	0.0662	G
EH	ISIS EM-BLASSO	S5_19048162	5	19048162	-4.6634	3.9296	4.6776	3.1459	0.0678	R
EH	FASTmrMLM	S8_152461001	8	152461001	-2.3427	3.6808	4.4159	2.5094	0.3051	T
EH	pLARmEB	S8_152461001	8	152461001	-3.1617	4.8429	5.6326	4.5707	0.3051	T
EH	pKWmEB	S8_173640598	8	173640598	-4.254	4.955	5.7493	4.0678	0.0812	C
EH	ISIS EM-BLASSO	S8_173640598	8	173640598	-3.9079	4.0054	4.7572	2.4321	0.0805	C
EH	FASTmrMLM	S9_115387399	9	115387399	3.6063	5.0169	5.8137	4.773	0.2161	C
EH	FASTmrEMMA	S9_115387399	9	115387399	6.4845	3.1012	3.8029	3.4734	0.2161	C	126.749	194.816
EH	pKWmEB	S9_115387399	9	115387399	2.454	3.784	4.5246	4.657	0.2179	C
EH	ISIS EM-BLASSO	S9_115387399	9	115387399	3.2325	4.9759	5.7711	3.8347	0.2161	C
PH	mrMLM	S3_135306398	3	135306398	4.0974	5.647	6.4677	3.481	0.3013	G	256.777	429.614
PH	pLARmEB	S3_135306398	3	135306398	4.1241	4.8868	5.6783	3.5264	0.2987	G
PH	pKWmEB	S3_135306398	3	135306398	2.5898	3.0334	3.7308	6.7032	0.3013	G
PH	pLARmEB	S3_149683959	3	149683959	7.6502	8.9944	9.9106	11.2736	0.2733	A
PH	ISIS EM-BLASSO	S3_149683959	3	149683959	7.0662	10.1426	11.0838	9.6181	0.2733	A
PH	pLARmEB	S4_233212035	4	233212035	-5.3798	7.7221	8.6068	6.4808	0.4301	A
PH	ISIS EM-BLASSO	S4_233212035	4	233212035	-3.7287	4.6106	5.3905	3.1132	0.4301	A
PH	FASTmrMLM	S5_214955894	5	214955894	3.3686	3.4597	4.1827	2.1284	0.2669	G
PH	pLARmEB	S5_214955894	5	214955894	5.052	5.5827	6.4011	4.7872	0.2669	G
PH	FASTmrMLM	S5_33641920	5	33641920	-4.8458	6.5529	7.4039	4.1452	0.2797	G
PH	pKWmEB	S5_33641920	5	33641920	-3.7297	4.7845	5.5718	4.0601	0.2756	G
PH	pLARmEB	S5_56903546	5	56903546	-2.8124	3.3228	4.0379	1.7375	0.3581	A
PH	ISIS EM-BLASSO	S5_56903546	5	56903546	-3.8485	4.9954	5.7913	3.2534	0.3581	A
SD	FASTmrMLM	S10_15235873	10	15235873	0.4805	4.0446	4.7984	1.8745	0.4746	T
SD	pLARmEB	S10_15235873	10	15235873	0.9269	13.8	14.8057	5.3974	0.4746	T
SD	FASTmrMLM	S10_2032146	10	2032146	-0.9628	4.2048	4.9663	5.5161	0.2267	G
SD	pLARmEB	S10_2032146	10	2032146	-1.0795	8.5559	9.4618	5.3646	0.2267	G
SD	pKWmEB	S10_2032146	10	2032146	-1.3043	10.3133	11.258	9.4049	0.2244	G
SD	ISIS EM-BLASSO	S10_2032146	10	2032146	-1.2912	7.7297	8.6146	9.9201	0.2267	G
SD	FASTmrMLM	S2_43353313	2	43353313	1.0111	5.89	6.7193	5.3799	0.2436	A
SD	pKWmEB	S2_43353313	2	43353313	1.1031	6.4722	7.3207	6.6822	0.2393	A
SD	FASTmrMLM	S2_9979997	2	9979997	-0.697	5.3496	6.1594	3.8074	0.3898	C
SD	ISIS EM-BLASSO	S2_9979997	2	9979997	-0.7765	6.0708	6.9062	4.7263	0.3898	C
SD	FASTmrMLM	S4_229404858	4	229404858	-1.0977	6.9989	7.8634	6.1422	0.1822	G
SD	pLARmEB	S4_230801958	4	230801958	0.6777	4.4568	5.2299	1.7506	0.1758	G
SD	FASTmrMLM	S5_200939626	5	200939626	0.7927	5.3918	6.2031	5.0307	0.4534	C
SD	pLARmEB	S5_200939626	5	200939626	0.914	7.3162	8.1898	5.1745	0.4534	C
SD	FASTmrMLM	S5_39340377	5	39340377	0.5475	3.387	4.1058	2.244	0.3305	A
SD	pLARmEB	S5_39340377	5	39340377	0.7987	6.1748	7.0137	3.6944	0.3305	A
SD	ISIS EM-BLASSO	S5_39340377	5	39340377	0.9405	6.909	7.7708	6.6217	0.3305	A
SD	FASTmrMLM	S7_2888472	7	2888472	0.4775	3.4199	4.1406	1.8084	0.3877	G
SD	pKWmEB	S7_2888472	7	2888472	0.5299	4.2324	4.9952	3.6241	0.391	G
SD	FASTmrEMMA	S8_169902261	8	169902261	-1.7899	3.001	3.6963	2.7347	0.1208	A
SD	pKWmEB	S8_169902261	8	169902261	-1.1403	6.8745	7.7353	8.1841	0.1132	A
SD	pKWmEB	S9_12792283	9	12792283	0.3777	3.2007	3.9085	1.6509	0.2949	G
SD	ISIS EM-BLASSO	S9_12792283	9	12792283	0.5068	3.6814	4.4166	1.8218	0.2924	G
EPP	FASTmrMLM	S1_217115118	1	217115118	0.0944	7.7883	8.6748	12.2194	0.1292	G
EPP	pLARmEB	S1_217115118	1	217115118	0.0928	13.1366	14.1319	9.1906	0.1292	G
EPP	pKWmEB	S1_217115118	1	217115118	0.0908	7.9178	8.8077	13.2579	0.1303	G	0.0218	0.0351
EPP	FASTmrMLM	S1_79999858	1	79999858	-0.0346	8.5403	9.4458	3.3371	0.4089	C	0.0179	0.0351
EPP	pLARmEB	S1_79999858	1	79999858	-0.0278	4.9518	5.746	1.676	0.4089	C	0.0176	0.0351
EPP	FASTmrMLM	S10_138487351	10	138487351	0.0411	7.4673	8.3451	2.0159	0.1038	G
EPP	pLARmEB	S10_138487351	10	138487351	0.067	7.1186	7.9866	4.171	0.1038	G
EPP	pKWmEB	S2_189821235	2	189821235	0.0391	5.3291	6.1381	7.4054	0.1581	G
EPP	FASTmrMLM	S2_195040135	2	195040135	-0.0426	3.6184	4.3502	3.8362	0.2373	T
EPP	FASTmrMLM	S2_8915850	2	8915850	-0.0012	4.7232	5.5079	0.0014	0.0847	T
EPP	pLARmEB	S2_8915850	2	8915850	-0.0002	4.3746	5.144	4.3607e-05	0.0847	T
EPP	FASTmrMLM	S3_10514931	3	10514931	-0.0497	6.9398	7.8026	6.948	0.411	A
EPP	FASTmrEMMA	S3_10514931	3	10514931	-0.0893	3.8185	4.5608	5.1169	0.411	A	0.0298	0.0351
EPP	pKWmEB	S3_10514931	3	10514931	-0.0342	6.6689	7.5235	8.2126	0.4145	A
EPP	ISIS EM-BLASSO	S3_10514931	3	10514931	-0.0576	13.3353	14.3338	9.3209	0.411	A	0.0169	0.0351
EPP	FASTmrMLM	S5_807760	5	807760	0.0497	5.6497	6.4705	4.1863	0.1716	G
EPP	pLARmEB	S5_807760	5	807760	0.0508	3.8506	4.5946	3.4091	0.1716	G
EPP	pLARmEB	S8_165183086	8	165183086	-0.044	6.1632	7.0017	4.2599	0.4237	C
EPP	pKWmEB	S8_165183086	8	165183086	-0.049	3.0357	3.7332	4.5666	0.4274	C
EPP	ISIS EM-BLASSO	S8_165183086	8	165183086	-0.0424	4.1828	4.9432	5.0752	0.4237	C
EPH	FASTmrMLM	S1_5653161	1	5653161	0.0005	4.2375	5.0005	0.0015	0.0445	T	0.0006	0.0027
EPH	pLARmEB	S1_5653161	1	5653161	0.0019	20.6759	21.767	0.0266	0.0445	T	0.0003	0.0027
EPH	FASTmrMLM	S10_132009667	10	132009667	-0.0007	4.2505	5.0141	0.0085	0.1377	G
EPH	pLARmEB	S10_132009667	10	132009667	-0.003	4.4206	5.192	0.1757	0.1377	G
EPH	FASTmrMLM	S10_134035463	10	134035463	0.0025	18.0379	19.1001	0.0741	0.0826	T
EPH	pLARmEB	S10_134035463	10	134035463	0.0026	4.8133	5.6018	0.0819	0.0826	T
EPH	FASTmrMLM	S10_145943876	10	145943876	0.011	47.5997	48.8684	3.2201	0.2436	T
EPH	pKWmEB	S10_145943876	10	145943876	0.0048	3.8941	4.6404	5.229	0.2372	T
EPH	FASTmrMLM	S2_190086938	2	190086938	-0.0019	7.3324	8.2065	0.1345	0.4237	A
EPH	pLARmEB	S2_190866068	2	190866068	0.0037	31.2321	32.4109	0.3013	0.1208	C
EPH	FASTmrMLM	S2_36458273	2	36458273	0.0052	7.1848	8.0547	0.9599	0.4364	T
EPH	ISIS EM-BLASSO	S2_36458273	2	36458273	0.0131	7.1073	7.9749	6.1549	0.4364	T	0.0011	0.0027
EPH	FASTmrMLM	S3_108434521	3	108434521	0.0024	7.9318	8.822	0.2052	0.3919	C
EPH	pKWmEB	S3_108434521	3	108434521	0.003	3.2739	3.9861	3.274	0.3953	C
EPH	FASTmrEMMA	S3_206530420	3	206530420	0.0001	6.3215	7.1652	0.0002	0.4725	A
EPH	pLARmEB	S3_206530420	3	206530420	0.0025	5.367	6.1774	0.234	0.4725	A
EPH	FASTmrMLM	S3_230335236	3	230335236	0.0015	15.5628	16.5938	0.0301	0.0996	G
EPH	pLARmEB	S3_230335236	3	230335236	0.0022	7.7316	8.6166	0.0666	0.0996	G
EPH	FASTmrMLM	S3_4715918	3	4715918	0.0136	15.1944	16.2204	2.8459	0.1102	G
EPH	pKWmEB	S3_4715918	3	4715918	0.0081	3.2756	3.9879	5.4561	0.1111	G
EPH	FASTmrMLM	S4_157554490	4	157554490	-0.0042	13.2476	14.2447	0.623	0.4407	A
EPH	pLARmEB	S4_157554490	4	157554490	-0.0036	8.7145	9.6242	0.4687	0.4407	A
EPH	FASTmrMLM	S4_22958934	4	22958934	-0.0028	6.4798	7.3285	0.2367	0.2733	C
EPH	FASTmrEMMA	S4_22958934	4	22958934	-0.0003	5.5079	6.3235	0.0009	0.2733	C
EPH	FASTmrMLM	S4_29792499	4	29792499	-0.0004	15.8627	16.8977	0.0025	0.0975	T
EPH	FASTmrEMMA	S4_29792499	4	29792499	-3.9227e-05	3.1477	3.8523	4.7539e-06	0.0975	T
EPH	pKWmEB	S4_29792499	4	29792499	0.0026	5.7317	6.5554	0.0196	0.0983	T
EPH	FASTmrMLM	S5_183145074	5	183145074	-0.0012	16.0376	17.0749	0.023	0.1208	C
EPH	pLARmEB	S5_183145074	5	183145074	-0.0018	6.0908	6.9269	0.0558	0.1208	C
EPH	FASTmrMLM	S5_19048161	5	19048161	-0.0024	17.4958	18.5515	0.0583	0.0657	A
EPH	pLARmEB	S5_19048161	5	19048161	-0.0042	30.116	31.287	0.1764	0.0657	A
EPH	FASTmrMLM	S5_9837459	5	9837459	-0.0023	5.808	6.6344	0.0387	0.0487	A
EPH	FASTmrEMMA	S5_9837459	5	9837459	-2.3601e-05	6.0501	6.8848	9.3102e-07	0.0487	A
EPH	pLARmEB	S5_9837459	5	9837459	-0.0046	3.692	4.4277	0.153	0.0487	A
EPH	FASTmrMLM	S6_163928536	6	163928536	0.0009	4.1483	4.9071	0.0111	0.1038	A
EPH	pKWmEB	S6_163928536	6	163928536	0.0025	3.4238	4.1447	3.5251	0.1047	A
EPH	FASTmrMLM	S6_2720622	6	2720622	0.0003	11.2285	12.1909	0.0013	0.0784	Y
EPH	pLARmEB	S6_2720622	6	2720622	0.0012	3.9654	4.7152	0.0243	0.0784	Y
EPH	FASTmrMLM	S8_156436985	8	156436985	-0.0133	31.5132	32.6939	4.4031	0.1907	C
EPH	pKWmEB	S8_156436985	8	156436985	-0.0085	3.0164	3.7127	5.9453	0.1923	C
EPH	ISIS EM-BLASSO	S8_156436985	8	156436985	-0.0135	4.9695	5.7644	4.5843	0.1907	C
EPH	FASTmrMLM	S8_173806761	8	173806761	0.0012	11.5403	12.5085	0.0298	0.1674	C
EPH	pLARmEB	S8_173806761	8	173806761	0.0049	13.6557	14.6592	0.5177	0.1674	C
EPH	FASTmrMLM	S9_97199901	9	97199901	-0.0081	20.7702	21.8623	0.8167	0.0911	T
EPH	pKWmEB	S9_97199901	9	97199901	-0.0081	3.4454	4.1676	1.5727	0.0919	T
EPH	ISIS EM-BLASSO	S9_97199901	9	97199901	-0.0099	3.1756	3.8819	1.2309	0.0911	T
ASI	pLARmEB	S1_242493792	1	242493792	-0.7653	4.0241	4.7769	1.9528	0.0487	G
ASI	pKWmEB	S1_242493792	1	242493792	-0.7672	3.175	3.8812	4.4091	0.0491	G	1.5148	3.927
ASI	ISIS EM-BLASSO	S1_242493792	1	242493792	-0.6226	3.1364	3.8403	2.2035	0.0487	G	1.5164	3.927
ASI	FASTmrMLM	S10_1280961	10	1280961	0.4825	5.4297	6.2425	4.6868	0.2648	C
ASI	pLARmEB	S10_1280961	10	1280961	0.3582	3.769	4.5088	1.5149	0.2648	C
ASI	FASTmrMLM	S10_133367573	10	133367573	-0.4845	4.1642	4.9237	3.5624	0.1653	C
ASI	ISIS EM-BLASSO	S10_133367573	10	133367573	-0.5309	4.5854	5.3642	4.2781	0.1653	C
ASI	mrMLM	S10_144315228	10	144315228	-0.5894	3.7048	4.4412	6.0146	0.2543	T
ASI	pLARmEB	S10_144315228	10	144315228	-0.4714	5.5806	6.3989	2.8782	0.2521	T
ASI	ISIS EM-BLASSO	S10_144315228	10	144315228	-0.401	3.6938	4.4296	3.5502	0.2521	T
ASI	pLARmEB	S2_17610744	2	17610744	-0.5288	7.308	8.1814	3.5694	0.3432	C
ASI	pKWmEB	S2_17610744	2	17610744	-0.4718	6.4599	7.308	10.3969	0.3419	C
ASI	ISIS EM-BLASSO	S2_17610744	2	17610744	-0.4403	5.2135	6.0181	4.2195	0.3432	C
ASI	FASTmrMLM	S2_59760855	2	59760855	0.5407	7.445	8.3222	6.9956	0.3475	C
ASI	pLARmEB	S2_59760855	2	59760855	0.4176	5.1566	5.9589	2.4471	0.3475	C
ASI	mrMLM	S3_19083789	3	19083789	0.5105	4.3066	5.0728	5.0669	0.3782	A
ASI	FASTmrEMMA	S3_19083789	3	19083789	1.3226	6.4546	7.3025	9.4494	0.375	A
ASI	pKWmEB	S3_19083789	3	19083789	0.2601	3.2723	3.9844	4.2016	0.3782	A
ASI	FASTmrMLM	S4_229404858	4	229404858	-0.5174	5.7716	6.5967	4.2789	0.1822	G
ASI	ISIS EM-BLASSO	S4_232930368	4	232930368	-0.3278	3.9124	4.6596	2.5094	0.3326	T
ASI	FASTmrEMMA	S5_151886720	5	151886720	1.0688	4.4676	5.2412	5.9413	0.3432	C
ASI	pKWmEB	S5_151886720	5	151886720	0.4817	9.0069	9.9234	11.1892	0.344	C
ASI	ISIS EM-BLASSO	S5_151886720	5	151886720	0.5157	6.2977	7.1406	6.417	0.3432	C
ASI	FASTmrMLM	S8_142296107	8	142296107	-0.4371	7.0901	7.9572	4.8659	0.464	C
ASI	ISIS EM-BLASSO	S8_142296107	8	142296107	-0.3428	3.995	4.7463	2.9919	0.464	C
ASI	FASTmrMLM	S8_167256316	8	167256316	0.3664	5.1299	5.9312	3.0821	0.3771	A
ASI	pLARmEB	S8_167256316	8	167256316	0.5329	6.0367	6.871	3.824	0.3771	A
ASI	ISIS EM-BLASSO	S8_167256316	8	167256316	0.4672	3.879	4.6245	5.0119	0.3771	A
ASI	pKWmEB	S9_119308084	9	119308084	-0.4972	6.9133	7.7753	6.51	0.2265	T
ASI	ISIS EM-BLASSO	S9_119308084	9	119308084	-0.4161	5.2366	6.042	3.3434	0.2246	T

## Sheet: Supplementary Table S5
Supplementary Table S5.Significant QTNs associated with eight traits under drought and optimum conditions using Farm CPU GWAS model
Trait	SNP	Chr	Position	P.value	MAF	H.B.P.Value	Effect	'-log10(P)'
		Drought Condition
GY	S2_194907656	2	194907656	7.2896e-12	0.254237	1.57121e-06	0.336476	11.1373
	S3_10140923	3	10140923	1.81216e-07	0.0805085	0.00976489	0.327338	6.7418
	S8_165585334	8	165585334	9.04747e-08	0.415254	0.00710206	-0.204581	7.04347
	S10_10446850	10	10446850	9.88493e-08	0.194915	0.00710206	-0.246749	7.00503
AD	S3_184461979	3	184461979	2.56816e-14	0.347458	5.53547e-09	-1.19018	13.5904
	S3_228263113	3	228263113	1.22861e-07	0.243644	0.00882726	-0.519065	6.91058
	S7_174289831	7	174289831	2.49359e-11	0.326271	2.68737e-06	1.14636	10.6032
SD	S2_188470701	2	188470701	1.00185e-08	0.207627	0.000579182	-1.20597	7.9992
	S3_208874807	3	208874807	3.4913e-11	0.379237	7.52521e-06	1.33973	10.457
	S4_229740654	4	229740654	3.45741e-10	0.483051	3.72609e-05	1.28243	9.46125
	S7_2357834	7	2357834	3.85113e-08	0.252119	0.00166016	-0.979272	7.41441
	S8_22842753	8	22842753	1.29901e-07	0.122881	0.00466653	-2.68379	6.88639
	S10_136017358	10	136017358	1.07484e-08	0.0635593	0.000579182	-2.30001	7.96866
ASI	S1_194572843	1	194572843	2.50656e-08	0.0720339	0.00217171	1.15135	7.60092
	S2_59760855	2	59760855	2.01839e-09	0.347458	0.000435047	0.565584	8.695
	S8_172227114	8	172227114	3.02267e-08	0.224576	0.00217171	-0.604587	7.51961
			Optimum Condition
GY	S4_28832305	4	28832305	1.36584e-07	0.0911017	0.00735989	-0.399794	6.8646
	S8_152970210	8	152970210	1.97752e-12	0.199153	4.26239e-07	-0.483974	11.7039
	S8_113605342	8	113605342	1.83092e-08	0.065678	0.00131547	0.494406	7.73733
	S10_128990374	10	128990374	1.8028e-09	0.485169	0.00019429	-0.270476	8.74405
AD	S3_190320404	3	190320404	3.14587e-08	0.313559	0.0014037	0.550379	7.50226
	S5_19887156	5	19887156	3.25622e-08	0.368644	0.0014037	-0.491679	7.48729
	S6_94716462	6	94716462	6.87182e-09	0.402542	0.000493722	-0.477567	8.16293
	S7_158263726	7	158263726	2.7328e-09	0.29661	0.000493722	-0.671638	8.56339
	S9_153188453	9	153188453	4.82225e-09	0.247881	0.000493722	0.501381	8.31675
SD	S3_196478568	3	196478568	9.69368e-09	0.40678	0.0020894	0.433353	8.01351
	S4_153027199	4	153027199	4.89109e-08	0.286017	0.00527118	-0.460712	7.31059
	S6_63849405	6	63849405	2.15649e-07	0.493644	0.0154938	-0.51813	6.66625
ASI	S9_97280162	9	97280162	5.60488e-10	0.158898	0.000120809	0.350491	9.25143
	S10_73282755	10	73282755	5.24755e-08	0.353814	0.00565533	-0.26057	7.28004
PH	S3_215788039	3	215788039	3.12414e-11	0.444915	6.73383e-06	4.27661	10.5053
	S6_35895620	6	35895620	5.62703e-08	0.440678	0.00606431	-4.2824	7.24972
EH	S2_13452808	2	13452808	1.53151e-08	0.0635593	0.00165052	-4.11539	7.81488
	S10_88760141	10	88760141	2.38034e-10	0.220339	5.13064e-05	3.19244	9.62336
EPP	S2_26701434	2	26701434	1.79635e-07	0.0550847	0.00636472	0.0525241	6.74561
	S3_219828725	3	219828725	6.57187e-09	0.434322	0.000472171	-0.0123042	8.18231
	S8_160530716	8	160530716	6.12775e-17	0.213983	1.32079e-11	-0.025275	16.2127
	S8_151194341	8	151194341	5.9824e-10	0.224576	6.44729e-05	0.0255313	9.22312
	S9_66912879	9	66912879	4.6627e-08	0.0783898	0.00251252	-0.0199467	7.33136
	S9_152368920	9	152368920	1.30246e-07	0.237288	0.00561468	-0.0205617	6.88524
	S10_115946044	10	115946044	2.06702e-07	0.17161	0.00636472	0.0141994	6.68465

## Sheet: Supplementary Table Table S6
Supplementary Table S6. Number of stable QTNs detected by at least two GWAS models for grain yield, flowering traits and other agronomic traits under drought and Optimum Conditions
Trait	QTN	SNP	Chrom	Allele	Position (bp)	LOD score	-log10(P)'	R²(%)	Method
				Drought
GY	qGY_DS1.1	S1_216149215	1	G/A	216149215	5.42-8.97	6.23-9.89	3.48-6.20	3,7
	qGY_DS2.1	S2_194907656	2	A/G	194907656	4.91-9.53	5.71-10.46	5.07-11.07	1, 3,5,7
	qGY_DS2.2	S2_36458273	2	T/G	36458273	4.77-5.567	5.56-6.39	5.90-6.81	5,6
	qGY_DS3.1	S3_10514931	3	A/G	10514931	4.63-8.64	5.41-9.55	4.80-9.46	3,4,5,6,7
	qGY_DS3.2	S3_20746557	3	C/T	20746557	5.74-8.05	6.57-8.95	3.57-6.88	3,7
	qGY_DS8.1	S8_165183086	8	C/T	165183086	3.72-7.05	4.46-6.40	4.88-5.40	3,5,6
	qGY_DS9.1	S9_120745859	9	G/A	120745859	3.03-3.07	3.73-3.77	1.62-1.97	5,7
	qGY_DS9.2	S9_32284156	9	G/T	32284156	3.19-4.47	3.90-5.25	1.24-3.37	5,7
	qGY_DS10.1	S10_15235873	10	T/G	15235873	4.03-5.21	4.78-6.01	1.76-4.55	6,7
AD	qAD_DS1.1	S1_286187136	1	C/T	286187136	3.00-8.81	3.71-9.73	3.18-3.72	2,4,5,6,7
	qAD_DS1.2	S1_32228028	1	T/C	32228028	7.56-12.14	8.44-13.12	5.27-11.27	3,5,6
	qAD_DS1.3	S1_41437741	1	A/G	41437741	3.59-10.98	4.32-11.94	2.88-5.07	3,5
	qAD_DS2.1	S2_212245407	2	A/G	212245407	3.89-8.87	4.63-9.79	2.36-10.62	3,4,5,6
	qAD_DS2.2	S2_55447683	2	C/T	55447683	6.30-8.04	7.13-8.93	5.47-12.19	2,6
	qAD_DS3.1	S3_208331031	3	T/C	208331031	3.71-6.46	4.44-7.31	2.63-6.97	2,3,4
	qAD_DS4.1	S4_240462959	4	T/C	240462959	4.29-5.39	5.06-6.20	3.37-5.90	2,4
	qAD_DS5.1	S5_14637649	5	C/T	14637649	3.70-3.85	4.43-4.60	2.24-6.35	3,6,7
	qAD_DS8.1	S8_174285182	8	A/G	174285182	3.06-3.97	3.76-4.72	1.83-2.15	3,4
SD	qSD_DS2.1	S2_43353313	2	G/A	43353313	5.89-6.47	6.72-7.32	5.38-6.68	3,6
	qSD_DS2.2	S2_9979997	2	C/G	9979997	5.34-6.07	6.16-6.91	3.81-4.73	3,7
	qSD_DS5.1	S5_200939626	5	G/C	200939626	5.39-7.32	6.20-8.19	5.03-5.17	3 ,5
	qSD_DS5.2	S5_39340377	5	A/T	39340377	3.39-6.91	4.11-7.77	2.24-6.62	3,5,7
	qSD_DS7.1	S7_2888472	7	G/A	2888472	3.42-4.23	4.14-5.00	1.81-3.62	3,6
	qSD_DS8.1	S8_169902261	8	C/A	169902261	3.00-6.87	3.70-7.74	2.73-8.18	4,6
	qSD_DS9.1	S9_12792283	9	G/A	12792283	3.20-3.68	3.91-4.42	1.65-1.82	6,7
	qSD_DS10.1	S10_15235873	10	A/T	15235873	4.04-13.80	4.79-14.81	1.87-5.40	3,5
	qSD_DS10.1	S10_2032146	10	G/A	2032146	4.20-10.31	4.97-11.26	5.36-9.92	3,5,6,7
ASI	qASI_DS1.1	S1_242493792	1	G/A	242493792	3.14-4.02	3.84-4.78	1.95-4.41	5,6,7
	qASI_DS2.1	S2_17610744	2	T/C	17610744	5.21-7.31	6.02-8.18	3.57-10.40	5,6,7
	qASI_DS2.2	S2_59760855	2	C/A	59760855	5.16-7.45	5.96-8.32	2.45-7.00	1, 3,5
	qASI_DS3.1	S3_19083789	3	A/G	19083789	3.27-6.45	3.98-7.30	4.20-9.45	2,4,6
	qASI_DS5.1	S5_151886720	5	C/T	151886720	4.47-9.01	5.24-9.92	5.94-11.19	4,6,7
	qASI_DS8.1	S8_142296107	8	C/T	142296107	4.00-7.09	4.75-7.96	3.00-4.87	3,7
	qASI_DS8.2	S8_167256316	8	T/A	167256316	3.88-6.04	4.62-6.87	3.08-5.01	6,5,7
	qASI_DS9.1	S9_119308084	9	T/A	119308084	5.24-6.91	6.04-7.78	3.34-6.51	6,7
	qASI_DS10.1	S10_1280961	10	C/A	1280961	3.77-5.43	4.51-6.24	1.51-4.69	3,5
	qASI_DS10.2	S10_133367573	10	C/T	133367573	4.16-4.59	4.92-5.36	3.56-4.28	3,7
	qASI_DS10.3	S10_144315228	10	T/C	144315228	3.69-5.58	4.42-6.40	2.88-6.01	2,5,7
PH	qPH_DS3.1	S3_135306398	3	G/A	135306398	3.03-5.65	3.73-6.47	3.48-6.70	2,5,6
	qPH_DS3.2	S3_149683959	3	A/G	149683959	8.99-10.14	9.91-11.08	9.62-11.27	5,7
	qPH_DS4.1	S4_233212035	4	C/A	233212035	4.61-7.72	5.39-8.61	3.11-6.48	5,7
	qPH_DS5.1	S5_214955894	5	G/A	214955894	3.46-5.58	4.18-6.40	2.13-4.79	3,5
	qPH_DS5.2	S5_33641920	5	A/G	33641920	4.78-6.55	5.57-7.40	4.06-4.15	3,5
	qPH_DS5.3	S5_56903546	5	A/G	56903546	3.32-5.00	4.04-5.79	1.74-3.25	5,7
EH	qEH_DS2.1	S2_60655022	2	C/T	60655022	5.30-6.91	6.11-7.77	6.23-6.78	3,7
	qEH_DS3.1	S3_4715918	3	G/T	4715918	3.01-5.97	3.71-6.80	2.97-6.15	3,6,7
	qEH_DS5.1	S5_19048162	5	A/G	19048162	3.58-5.26	4.31-6.07	3.05-6.07	3,5,6,7
	qEH_DS8.1	S8_152461001	8	T/C	152461001	3.68-4.84	4.42-5.63	2.51-4.57	3,5
	qEH_DS8.2	S8_173640598	8	C/T	173640598	4.01-4.96	4.76-5.75	2.43-4.07	6,7
	qEH_DS9.1	S9_115387399	9	C/T	115387399	3.10-5.02	3.80-5.81	3.47-4.77	3,4,6,7
EPP	qEPP_DS1.1	S1_217115118	1	G/A	217115118	7.79-13.14	8.67-14.13	9.19-13.26	3,5,6
	qEPP_DS1.2	S1_79999858	1	C/T	79999858	4.95-8.54	5.74-9.45	1.68-3.34	3,5
	qEPP_DS2.1	S2_8915850	2	T/C	8915850	4.37-4.72	5.14-5.51	0.0014	3,5
	qEPP_DS3.1	S3_10514931	3	A/G	10514931	3.82-13.34	4.56-14.33	5.12-9.32	3,4,6,7
	qEPP_DS5.1	S5_807760	5	G/A	807760	3.85-5.65	4.59-6.47	3.40-4.19	3,5
	qEPP_DS8.1	S8_165183086	8	C/T	165183086	3.04-6.16	3.73-7.00	4.26-5.08	5,6,7
	qEPP_DS10.1	S10_138487351	10	G/A	138487351	7.11-7.47	7.99-8.35	2.02-4.17	3,4
EPH	qEPH_DS1.1	S1_5653161	1	T/A	5653161	4.24-20.68	5.001-21.77	0.002-0.03	3,5
	qEPH_DS2.1	S2_36458273	2	A/T	36458273	7.11-7.18	7.97-8.05	0.96-6.15	3,7
	qEPH_DS3.1	S3_108434521	3	C/T	108434521	3.27-7.93	3.99-8.82	0.21-3.27	3,6
	qEPH_DS3.2	S3_206530420	3	C/A	206530420	5.37-6.32	6.18-7.17	0.234	4,5
	qEPH_DS3.3	S3_230335236	3	G/A	230335236	7.73-15.56	8.62-16.59	0.03-0.07	3,5
	qEPH_DS3.4	S3_4715918	3	G/T	4715918	3.28-15.19	3.98-16.22	2.85-5.46	3,6
	qEPH_DS4.1	S4_157554490	4	C/A	157554490	8.71-13.25	9.62-14.24	0.47-0.62	3,5
	qEPH_DS4.2	S4_22958934	4	C/T	22958934	5.51-6.48	6.32-7.33	0.24	3,4
	qEPH_DS4.3	S4_29792499	4	T/C	29792499	3.15-15.86	3.85-16.90	0.003-0.02	3,4,6
	qEPH_DS5.1	S5_183145074	5	C/A	183145074	6.09-16.04	6.93-17.07	0.02-0.06	3,5
	qEPH_DS5.2	S5_19048161	5	A/G	19048161	17.50-30.12	18.55-31.29	0.06-0.18	3,5
	qEPH_DS5.3	S5_9837459	5	A/G	9837459	3.69-6.05	4.43-6.88	0.04-0.15	3,4,5
	qEPH_DS6.1	S6_163928536	6	A/G	163928536	3.42-4.15	4.14-4.91	0.01-3.53	3,6
	qEPH_DS6.2	S6_2720622	6	C/T	2720622	3.42-11.23	4.72-12.19	0.00-0.02	3,6
	qEPH_DS8.1	S8_156436985	8	C/T	156436985	3.02-31.51	3.71-32.69	4.40-5.95	3,6,7
	qEPH_DS8.2	S8_173806761	8	C/A	173806761	11.54-13.66	12.51-14.66	0.03-0.52	3,5
	qEPH_DS9.1	S9_97199901	9	T/C	97199901	3.18-20.77	3.88-21.86	0.82-1.57	3,6,7
	qEPH_DS10.1	S10_132009667	10	G/A	132009667	4.25-4.42	5.01-5.19	0.01-0.18	3,5
	qEPH_DS10.2	S10_134035463	10	T/C	134035463	4.81-18.04	5.60-19.10	0.07-0.08	3,5
	qEPH_DS10.3	S10_145943876	10	A/T	145943876	3.89-47.60	4.64-48.87	3.22-5.23	3,6
				Optimum
GY	qGY_OPT1.1	S1_191855978	1	C/T	191855978	3.55-4.47	4.28-5.24	1.61-5.04	3,5,6
	qGY_OPT2.1	S2_188371742	2	A/T	188371742	4.15-7.72	4.91-8.61	2.88-7.87	3,6,7
	qGY_OPT3.1	S3_5850577	3	A/C	5850577	3.81-7.88	4.55-8.77	1.57-6.79	3,5,6,7
	qGY_OPT4.1	S4_20513596	4	G/C	20513596	3.92-6.88	4.67-7.75	1.74-6.49	3,4,6
	qGY_OPT4.2	S4_239423924	4	T/C	239423924	7.39-12.40	8.27-13.38	4.72-5.48	3,6
	qGY_OPT5.1	S5_13275495	5	C/A	13275495	5.41-5.52	6.22-6.34	3.27-4.78	3,6
	qGY_OPT5.2	S5_193538664	5	C/T	193538664	5.53-9.68	6.35-10.61	5.34-10.19	3,4,5,6
	qGY_OPT5.3	S5_215831335	5	C/T	215831335	3.00-3.38	3.70-4.10	1.43-2.35	3,4
	qGY_OPT5.4	S5_56376224	5	T/C	56376224	3.85-9.70	4.60-10.63	1.81-6.05	3,6
	qGY_OPT8.1	S8_159501530	8	A/G	159501530	11.65-13.09	12.62-14.08	7.70-14.69	5,6
	qGY_OPT9.1	S9_64028992	9	C/T	64028992	5.61-5.73	6.43-6.56	1.60-7.42	5,6
	qGY_OPT10.1	S10_128990374	10	G/A	128990374	3.74-5.35	4.47-11.70	5.08-7.50	1,2,4,7
AD	qAD_OPT1.1	S1_287728649	1	C/T	287728649	5.81-7.11	6.63-7.98	3.90-4.47	6,7
	qAD_OPT2.1	S2_151735225	2	C/G	151735225	4.07-6.01	4.83-6.90	5.95-4.97	5,6
	qAD_OPT2.2	S2_2083477	2	G/A	2083477	3.40-3.20	3.91-4.12	2.29-4.85	3,5
	qAD_OPT2.3	S2_235066497	2	C/A	235066497	3.81-5.80	4.55-6.62	2.51-4.91	4,6
	qAD_OPT3.1	S3_159681024	3	C/G	159681024	4.85-7.56	5.64-8.44	6.51-7.89	3,6
	qAD_OPT3.2	S3_189470761	3	T/C	189470761	3.63-5.91	4.36-6.74	2.00-2.54	5,6
	qAD_OPT4.1	S4_186874259	4	A/C	186874259	4.22-5.97	4.98-6.80	3.83-6.98	2,5,6
	qAD_OPT7.1	S7_174717788	7	T/G	174717788	4.98-7.27	5.77-8.14	6.51-7.15	3,4
	qAD_OPT8.1	S8_105322358	8	G/A	105322358	4.46-9.14	5.23-10.06	6.03-12.66	6,7
SD	qSD_OPT1.1	S1_84434846	1	G/A	84434846	3.55-5.77	4.28-6.60	1.88-5.71	4,5
	qSD_OPT2.1	S2_55560045	2	G/T	55560045	3.09-5.71	3.79-6.54	1.33-4.71	3,5,6,7
	qSD_OPT3.1	S3_159681024	3	C/G	159681024	4.53-5.25	5.30-6.05	3.77-4.65	3,5
	qSD_OPT8.1	S8_105322358	8	G/A	105322358	12.31-3.62	13.29-4.35	3.99-16.06	2,3,5,6,7
	qSD_OPT8.2	S8_164736855	8	G/A	164736855	4.97-9.95	5.77-10.88	3.542-6.35	4,5,6
	qSD_OPT9.1	S9_18623540	9	C/T	18623540	4.68-6.22	5.86-7.06	2.62-5.64	2,3,5,6
ASI	qASI_OPT2.1	S2_184889991	2	G/A	184889991	3.84-4.35	4.58-5.11	2.03-3.46	4,5
	qASI_OPT2.2	S2_57056109	2	C/A	57056109	7.63-12.13	8.52-13.11	5.41-5.92	5,7
	qASI_OPT4.1	S4_54508603	4	A/C	54508603	3.22-6.40	3.93-7.24	2.80-3.48	4,5,6
	qASI_OPT5.1	S5_178668491	5	G/A	178668491	5.36-10.04	6.17-10.98	4.13-5.53	5,7
	qASI_OPT5.2	S5_19679910	5	C/T	19679910	3.90-6.43	4.65-7.28	1.38-4.04	3,5
	qASI_OPT5.3	S5_208637730	5	A/G	208637730	7.89-9.65	8.78-10.58	6.71-7.10	3,7
	qASI_OPT5.4	S5_2748475	5	G/A	2748475	5.72-6.07	6.54-6.91	2.28-3.19	3,5
	qASI_OPT5.5	S5_5904206	5	G/T	5904206	5.31-9.53	6.12-10.56	4.52-7.36	3,5,6,7
	qASI_OPT5.6	S5_7768731	5	G/A	7768731	3.77-7.78	4.51-8.66	3.18-7.31	3,5
	qASI_OPT6.1	S6_159006932	6	C/T	159006932	3.68-14.27	4.42-15.29	6.30-14.10	3,4,5,6,7
	qASI_OPT6.2	S6_166798723	6	T/C	166798723	4.11-6.65	4.87-7.51	2.92-3.80	3,5
	qASI_OPT9.1	S9_105055329	9	G/A	105055329	4.17-6.43	4.93-7.28	3.58-5.42	3,5,7
	qASI_OPT9.2	S9_58496824	9	C/T	58496824	3.29-6.13	4.00-6.97	2.70-5.99	5,6,7
EH	qEH_OPT1.1	S1_7555731	1	G/C	7555731	3.22-8.57	3.93-9.47	1.74-4.13	2,3,5,6
	qEH_OPT1.2	S1_86945492	1	A/G	86945492	7.31-10.39	8.18-11.34	5.01-7.16	3,6,7
	qEH_OPT10.1	S10_141529588	10	A/C	141529588	3.93-5.95	4.68-6.79	0.60-2.49	3,5,6
	qEH_OPT10.2	S10_144933522	10	C/G	144933522	3.11-8.90	3.81-9.81	1.93-7.36	3,6
	qEH_OPT10.3	S10_88758826	10	A/G	88758826	6.78-7.47	7.64-8.35	2.33-6.79	3,5
	qEH_OPT10.4	S10_88760138	10	G/A	88760138	5.81-8.68	6.64-9.59	9.39-16.06	2,7
	qEH_OPT2.1	S2_2224782	2	A/C	2224782	3.80-7.69	4.54-8.57	1.55-7.77	3,5,6,7
	qEH_OPT3.1	S3_221276451	3	G/C	221276451	4.54-6.77	5.31-7.63	4.13-14.01	3,4
	qEH_OPT3.2	S3_4719017	3	C/T	4719017	4.46-5.83	5.24-6.66	1.04-7.46	2,5
	qEH_OPT5.1	S5_3429314	5	T/C	3429314	4.10-4.12	4.85-4.88	3.48-4.18	6,7
	qEH_OPT6.1	S6_96562350	6	C/A	96562350	5.34-8.24	6.15-9.14	1.16-4.92	3,4,5
	qEH_OPT8.1	S8_8273703	8	A/T	8273703	4.37-9.99	5.14-10.92	3.01-7.24	6,7
	qEH_OPT9.1	S9_95742120	9	G/A	95742120	3.12-6.27	3.83-7.12	2.74-5.45	4,6
PH	qPH_OPT1.1	S1_200500207	1	G/A	200500207	5.60-6.08	6.42-6.91	2.38-3.06	3,5
	qPH_OPT1.2	S1_242503021	1	T/G	242503021	5.28-8.07	6.06-8.96	2.81-2.91	3,5
	qPH_OPT1.3	S1_283188006	1	C/T	283188006	3.36-7.51	4.08-8.39	3.88-4.79	5,6
	qPH_OPT2.1	S2_165871716	2	T/C	165871716	3.91-10.06	4.65-11.00	2.40-7.38	4,6,7
	qPH_OPT2.2	S2_2224782	2	A/C	2224782	3.28-4.90	3.99-5.70	0.75-1.92	3,5
	qPH_OPT2.3	S2_36458273	2	A/T	36458273	6.66-8.20	7.52-9.10	2.02-3.99	3,5
	qPH_OPT3.1	S3_172201680	3	G/C	172201680	3.28-9.27	3.99-10.19	1.49-10.08	6,7
	qPH_OPT3.2	S3_182486976	3	T/C	182486976	3.61-6.34	4.34-7.18	1.77-3.28	3,5
	qPH_OPT3.3	S3_215788039	3	G/C	215788039	4.63-6.01	6.84-8.56	4.40-9.77	1, 4,6,7
	qPH_OPT4.1	S4_157615593	4	A/C	157615593	6.04-6.53	6.87-7.38	2.81-4.47	3,5
	qPH_OPT6.1	S6_96553422	6	A/G	96553422	4.00-4.19	4.75-4.95	1.63-3.7.79	4,5,6
EPH	qEPH_OPT1.1	S1_10223286	1	A/T	10223286	3.81-4.47	4.56-6.13	0.01-5.85	4,5,6
	qEPH_OPT10.1	S10_106248373	10	C/T	106248373	3.02-4.21	3.71-4.97	0.04-0.42	3,4
	qEPH_OPT10.2	S10_144933522	10	C/G	144933522	11.27-15.40	12.23-16.42	0.004-0.26	4,5
	qEPH_OPT10.3	S10_1909427	10	T/C	1909427	5.31-13.88	6.12-14.89	0.03-0.04	3,5
	qEPH_OPT2.1	S2_144129412	2	T/C	144129412	6.32-8.19	7.17-9.09	0.07-0.12	3,5
	qEPH_OPT2.2	S2_233748945	2	T/C	233748945	4.50-12.81	5.28-13.80	1.56-3.26	3,6
	qEPH_OPT2.3	S2_233910508	2	G/A	233910508	3.06-7.32	3.76-8.19	0.02-0.03	4,5
	qEPH_OPT3.1	S3_223539203	3	A/G	223539203	4.53-6.78	5.31-7.64	0.01-0.18	3,4
	qEPH_OPT3.2	S3_3699119	3	A/C	3699119	3.51-15.46	4.23-16.49	0.0314	3,5
	qEPH_OPT4.1	S4_20100599	4	G/T	20100599	4.11-4.20	4.87-4.96	1.91-8.18	3,6
	qEPH_OPT4.2	S4_20772768	4	A/C	20772768	4.14-12.21	4.90-13.19	0.04-0.08	3,5
	qEPH_OPT4.3	S4_837364	4	G/C	837364	3.28-8.97	3.99-9.88	0.016	3,5
	qEPH_OPT5.1	S5_164534252	5	T/A	164534252	3.72-5.10	4.47-5.90	0.10-2.44	3,6
	qEPH_OPT6.1	S6_105538877	6	C/G	105538877	3.39-4.41	4.11-4.86	0.07-1.82	3,7
	qEPH_OPT7.1	S7_172752435	7	T/C	172752435	6.75-15.95	7.60-16.99	0.04-0.09	3,5
	qEPH_OPT8.1	S8_145140985	8	T/C	145140985	3.83-21.17	4.58-22.26	0.06-0.17	3,5
	qEPH_OPT8.2	S8_935933	8	G/C	935933	5.39-22.78	6.20-23.89	0.47-1.96	3,5,6
	qEPH_OPT9.1	S9_147981844	9	T/G	147981844	15.27-27.99	16.30-29.15	0.19-0.28	3,5
EPP	qEPP_OPT1.1	S1_8623324	1	C/A	8623324	4.53-8.16	5.31-9.05	0.26-0.74	3,5
	qEPP_OPT10.1	S10_10170518	10	G/A	10170518	5.19-17.80	5.99-18.86	0.0492	3,4
	qEPP_OPT10.2	S10_14445038	10	G/C	14445038	4.64-5.38	5.42-6.19	0.01-0.14	3,5
	qEPP_OPT3.1	S3_227083947	3	A/G	227083947	6.33-16.96	7.17-18.01	0.01-0.04	3,5
	qEPP_OPT4.1	S4_832921	4	C/T	832921	3.05-13.65	3.75-14.66	0.14-0.40	3,7
	qEPP_OPT5.1	S5_189804523	5	C/A	189804523	13.07-15.18	14.06-16.20	0.12-0.83	3,4
	qEPP_OPT5.2	S5_215567300	5	G/T	215567300	3.37-4.00	4.09-4.75	0.24-0.26	4,5
	qEPP_OPT6.1	S6_102403699	6	C/T	102403699	3.00-4.92	5.62-5.71	0.02-0.68	3,5
	qEPP_OPT7.1	S7_124219564	7	A/C	124219564	6.61-23.94	7.47-25.07	0.01	3,5
	qEPP_OPT8.1	S8_119054591	8	C/T	119054591	3.36-10.47	4.07-11.42	0.01-11.42	3,4,6
	qEPP_OPT8.2	S8_75600223	8	T/G	75600223	3.69-5.36	4.42-6.17	0.002-5.48	3,4,6
	qEPP_OPT9.1	S9_151634052	9	A/G	151634052	3.27-15.68	3.98-16.71	0.03-0.19	3,5
	qEPP_OPT9.2	S9_66912879	9	G/T	66912879	3.31-37.69	4.02-38.91	0.03	3,4
¥FarmCPU=1, mrMLM=2, FASTmrMLM=3, FASTmrEMMA=4, pLARmEB=5, pKWmEB=6 and ISIS EM-BLASSO=7
‡r2 (%): the proportion of total phenotypic variation explained by each QTN, GY (grain yield); AD (days to 50% anthesis); SD (days to 50 % silking); ASI (Anthesis-Silking interval); EPH (Ear position, Ear–plant height ratio), EPP (Ear per plant, PH=Plant height. and EH (Ear height). in 236 diverse maize lines evaluated under drought and optimum conditions. Underscore DS= Drought and OPT =Optimum …
